# Supplementary material for: The Fire Ant Social Chromosome Exerts a Major Influence on Genome Regulation
Source: Mol Biol Evol. 2025 May 24;42(6):msaf112. doi: 10.1093/molbev/msaf112 (PMC12135582; doi:10.1093/molbev/msaf112)
Supplement: msaf112_Supplementary_Data [file msaf112_supplementary_data.zip]

Archive with 2 entries (2 files):
- SuppFigures_v2.pdf
- SuppTables_v2.xlsx
