# Supplementary material for: The Fire Ant Social Chromosome Exerts a Major Influence on Genome Regulation
Source: Mol Biol Evol. 2025 May 24;42(6):msaf112. doi: 10.1093/molbev/msaf112 (PMC12135582; doi:10.1093/molbev/msaf112)
Supplement: msaf112_Supplementary_Data [file msaf112_supplementary_data.zip › SuppTables_v2.xlsx]

## Sheet: Table_S1
Table S1. S. invicta RNA-seq Illumina sequencing library source information.
Sample type	Count by genotype	Pairwise analysis in this study	Sampling location	Read length	Study	Reference	SRA accession
Gyne brain	2 pBB, 5 pBb (determined bioinformatically)	no	Florida, USA	100 bp SE	c	Chandra, 2018	PRJNA472392
Gyne brain	8 mBB, 8 pBB, 8 pBb, 8 pbb	yes (see Table S2)	Georgia, USA	75 bp SE	a	Arsenault, 2020	PRJNA629802
Gyne ovary	15 BB, 8 Bb, 8 bb	yes (see Table S2)	Georgia, USA	75 bp SE	a	Arsenault, 2020	PRJNA629802
Queen brain	3 pBb (determined bioinformatically)	no	Florida, USA	100 bp SE	c	Chandra, 2018	PRJNA472392
Worker brain	4 pBB, 6 pBb (determined bioinformatically)	no	Florida, USA	100 bp SE	c	Chandra, 2018	PRJNA472392
Worker brain	7 mBB, 7pBB, 7 pBb	yes (see Table S2)	Florida, USA	100 bp PE	b	Arsenault, 2023	PRJNA847170
Worker gaster	6 mBB, 6 pBB, 6 pBb	yes (see Table S2)	Florida, USA	100 bp PE	b	Arsenault, 2023	PRJNA847170
	Legend: m/p=monogyne/polygyne, B/L=SB/Sb

## Sheet: Table_S2
Table S2. DEG results for each pairwise comparison from DESeq2
Legend: [study]_[Caste]_[m/p=monogyne/polygyne + B/L=SB/Sb]_[tissue], all log2FC>0 indicate BL>BB
b_Worker_pBL_pBB_Brain								b_Worker_pBL_pBB_Gaster								a_Gyne_pBL_pBB_Brain								a_Gyne_pBL_pBB_Ovary_SB								a_Gyne_pLL_pBB_Brain_SB								a_Gyne_pLL_pBB_Ovary_SB
	baseMean	log2FoldChange	lfcSE	stat	pvalue	padj			baseMean	log2FoldChange	lfcSE	stat	pvalue	padj			baseMean	log2FoldChange	lfcSE	stat	pvalue	padj			baseMean	log2FoldChange	lfcSE	stat	pvalue	padj			baseMean	log2FoldChange	lfcSE	stat	pvalue	padj			baseMean	log2FoldChange	lfcSE	stat	pvalue	padj
Ickin1-1	14317.3	-0.179977	0.299967	0.59999	0.548513	1		Ickin1-1	14317.3	0.390982	0.323344	-1.20918	0.226592	1		Ickin1-1	9378.57	0.0592146	0.417113	0.141963	0.887109	1		Ickin1-1	9378.57	0.444105	0.431819	1.02845	0.303737	1		Ickin1-1	9378.57	0.675232	0.417101	1.61887	0.105475	0.291733		Ickin1-1	9378.57	0.927245	0.431807	2.14736	0.0317648	0.220595
LOC105192776	23611.8	-0.0906852	0.108292	0.837414	0.40236	1		LOC105192776	23611.8	0.0943725	0.117322	-0.804385	0.421175	1		LOC105192776	1555.57	-0.0482963	0.494485	-0.0976699	0.922194	1		LOC105192776	1555.57	0.037837	0.512249	0.0738645	0.941118	1		LOC105192776	1555.57	-1.13156	0.494578	-2.28793	0.0221417	0.116134		LOC105192776	1555.57	0.477416	0.512192	0.932105	0.351282	0.72561
LOC105192777	2592.71	-0.0298854	0.180687	0.165399	0.86863	1		LOC105192777	2592.71	0.128	0.194387	-0.658481	0.510229	1		LOC105192777	811.991	0.0769129	0.36163	0.212684	0.831573	1		LOC105192777	811.991	-0.0224234	0.373315	-0.0600656	0.952103	1		LOC105192777	811.991	-0.40824	0.361815	-1.12831	0.259189	0.47873		LOC105192777	811.991	-0.236765	0.373373	-0.634125	0.525999	0.841405
LOC105192778	6441.65	0.12435	0.185503	-0.670341	0.50264	1		LOC105192778	6441.65	-0.183885	0.197767	0.929808	0.352471	1		LOC105192778	781.824	0.426672	0.262535	1.6252	0.10412	0.728079		LOC105192778	781.824	-0.351913	0.27079	-1.29958	0.193746	1		LOC105192778	781.824	0.293487	0.262526	1.11793	0.263595	0.482996		LOC105192778	781.824	-0.473556	0.270883	-1.74819	0.0804309	0.367581
LOC105192779	1469.14	-0.187199	0.181681	1.03037	0.302837	1		LOC105192779	1469.14	0.128646	0.214359	-0.600143	0.548411	1		LOC105192779	175.894	0.17137	0.325785	0.526024	0.598872	0.975521		LOC105192779	175.894	-0.395092	0.811957	-0.486592	0.626547	1		LOC105192779	175.894	0.171085	0.325663	0.525343	0.599345	0.77626		LOC105192779	175.894	1.21918	0.684851	1.78021	0.075041	0.354406
LOC105192780	11560.9	0.168369	0.120105	-1.40185	0.160961	1		LOC105192780	11560.9	-0.290978	0.129194	2.25225	0.0243067	0.560193		LOC105192780	543.555	-0.125981	0.459348	-0.27426	0.783885	0.997798		LOC105192780	543.555	-0.546821	0.475004	-1.15119	0.249653	1		LOC105192780	543.555	-0.839964	0.459636	-1.82745	0.0676315	0.227396		LOC105192780	543.555	-0.314095	0.474973	-0.661291	0.508426	0.833407
LOC105192782	10036.9	-0.073126	0.181494	0.402912	0.687013	1		LOC105192782	10036.9	-0.151449	0.195895	0.773112	0.439456	1		LOC105192782	1203.85	-0.178565	0.25899	-0.689465	0.490531	0.954813		LOC105192782	1203.85	-0.0918883	0.268609	-0.342089	0.732284	1		LOC105192782	1203.85	-0.644272	0.259075	-2.48681	0.0128893	0.0834276		LOC105192782	1203.85	0.0142195	0.268614	0.0529365	0.957783	0.996808
LOC105192783	3259.51	-0.0400304	0.14719	0.271964	0.78565	1		LOC105192783	3259.51	-0.0602748	0.153724	0.392097	0.694986	1		LOC105192783	1460.33	-0.111252	0.24979	-0.445383	0.656043	0.981043		LOC105192783	1460.33	0.210026	0.258464	0.812594	0.416451	1		LOC105192783	1460.33	0.291118	0.249647	1.16612	0.243568	0.462501		LOC105192783	1460.33	0.485221	0.258428	1.87759	0.0604375	0.315354
LOC105192784	14053.2	0.235632	0.167555	-1.4063	0.159636	1		LOC105192784	14053.2	0.00869006	0.181673	-0.0478334	0.961849	1		LOC105192784	3881.49	0.0891053	0.193312	0.46094	0.644842	0.981043		LOC105192784	3881.49	-0.178384	0.199929	-0.892237	0.372266	1		LOC105192784	3881.49	-0.120539	0.193321	-0.623518	0.532944	0.724603		LOC105192784	3881.49	-0.46481	0.199974	-2.32436	0.0201064	0.167465
LOC105192785	1282.68	-0.0405831	0.124071	0.327097	0.743595	1		LOC105192785	1282.68	-0.155286	0.135123	1.14922	0.250464	1		LOC105192785	884.498	-0.317025	0.159722	-1.98486	0.0471599	0.53868		LOC105192785	884.498	0.0149064	0.165517	0.0900597	0.92824	1		LOC105192785	884.498	-0.0468132	0.159451	-0.293589	0.769072	0.890105		LOC105192785	884.498	-0.184767	0.165765	-1.11463	0.26501	0.64569
LOC105192786	1204.01	0.00130274	0.236958	-0.00549779	0.995613	1		LOC105192786	1204.01	-0.39941	0.253333	1.57662	0.114882	0.997105		LOC105192786	606.562	0.310941	0.382261	0.813425	0.415974	0.939317		LOC105192786	606.562	-0.767246	0.393462	-1.94999	0.0511776	0.678361		LOC105192786	606.562	0.00190605	0.382409	0.00498433	0.996023	1		LOC105192786	606.562	-1.26044	0.393673	-3.20176	0.00136592	0.0268311
LOC105192787	363.835	-0.0605539	0.148561	0.407603	0.683565	1		LOC105192787	363.835	-0.0392138	0.164786	0.237968	0.811906	1		LOC105192787	861.95	0.191817	0.249273	0.769503	0.441595	0.943244		LOC105192787	861.95	-0.174953	0.256788	-0.681312	0.495674	1		LOC105192787	861.95	0.281457	0.249128	1.12977	0.258573	0.47808		LOC105192787	861.95	-0.325629	0.256876	-1.26765	0.204924	0.575528
LOC105192788	711.721	0.0230172	0.109315	-0.210558	0.833232	1		LOC105192788	711.721	0.0531688	0.116869	-0.454944	0.64915	1		LOC105192788	1389.36	0.180024	0.218296	0.824681	0.409552	0.938739		LOC105192788	1389.36	-0.203007	0.225353	-0.900842	0.367672	1		LOC105192788	1389.36	0.265163	0.218204	1.21521	0.224287	0.441389		LOC105192788	1389.36	-0.396524	0.225441	-1.75888	0.0785974	0.36244
LOC105192789	126.498	0.107529	0.237076	-0.453566	0.650141	1		LOC105192789	126.498	-0.316912	0.233715	1.35598	0.175106	1		LOC105192789	18.8541	-0.147259	0.679805	-0.216619	0.828505	1		LOC105192789	18.8541	0.214218	0.677406	0.316233	0.751825	1		LOC105192789	18.8541	-0.876857	0.689176	-1.27233	0.203257	0.417749		LOC105192789	18.8541	0.282604	0.677578	0.41708	0.67662	0.911608
LOC105192791	1624.81	-0.0749078	0.161503	0.463817	0.642779	1		LOC105192791	1624.81	-0.177523	0.1675	1.05984	0.289219	1		LOC105192791	307.736	0.240931	0.251498	0.957987	0.338069	0.927593		LOC105192791	307.736	0.193572	0.257963	0.750388	0.453021	1		LOC105192791	307.736	-0.112975	0.251837	-0.448602	0.653719	0.815312		LOC105192791	307.736	0.347795	0.257934	1.34839	0.177534	0.537338
LOC105192792	47.8977	0.497675	0.508984	-0.977782	0.328182	1		LOC105192792	47.8977	0.0865839	0.326264	-0.26538	0.790717	1		LOC105192792	1.56946	1.59955	1.56898	1.01948	0.307974	0.919714		LOC105192792	1.56946	0.53158	1.3196	0.402834	0.687071	1		LOC105192792	1.56946	0.285087	1.58956	0.17935	0.857663	0.943236		LOC105192792	1.56946	0.369621	1.32416	0.279137	0.78014	0.950571
LOC105192793	1231.49	0.806407	0.382059	-2.11069	0.0347992	0.873922		LOC105192793	1231.49	0.206844	0.348062	-0.594273	0.55233	1		LOC105192793	446.284	0.666203	1.34883	0.493912	0.621368	0.979792		LOC105192793	446.284	1.18728	1.4042	0.845521	0.39782	1		LOC105192793	446.284	2.0031	1.34848	1.48545	0.137424	0.338914		LOC105192793	446.284	0.127353	1.40755	0.0904787	0.927907	0.990634
LOC105192794	139.312	0.681236	0.507387	-1.34263	0.17939	1		LOC105192794	139.312	0.357112	0.386978	-0.922822	0.3561	1		LOC105192794	31.8806	2.27373	1.1946	1.90334	0.0569957	0.580976		LOC105192794	31.8806	1.97953	1.25528	1.57697	0.114803	0.91626		LOC105192794	31.8806	2.22922	1.19428	1.86658	0.0619607	0.215936		LOC105192794	31.8806	2.11464	1.25517	1.68475	0.0920377	0.392326
LOC105192795	3315.54	0.0500069	0.139326	-0.35892	0.719655	1		LOC105192795	3315.54	-0.169781	0.146523	1.15874	0.246564	1		LOC105192795	1510.66	0.0684214	0.236655	0.289119	0.77249	0.996079		LOC105192795	1510.66	0.0527842	0.24483	0.215595	0.829303	1		LOC105192795	1510.66	0.17579	0.236586	0.743028	0.457465	0.662073		LOC105192795	1510.66	-0.0656736	0.244892	-0.268174	0.788565	0.953316
LOC105192796	45.6468	0.351168	0.271139	-1.29516	0.195265	1		LOC105192796	45.6468	0.0797235	0.289326	-0.275549	0.782895	1		LOC105192796	192.869	-0.440986	0.770544	-0.572304	0.567116	0.967722		LOC105192796	192.869	-0.768651	0.764599	-1.0053	0.314753	1		LOC105192796	192.869	-0.405843	0.768332	-0.528212	0.597352	0.775112		LOC105192796	192.869	-1.13131	0.764832	-1.47916	0.139097	0.484351
LOC105192797	201.294	1.0942	0.472349	-2.31651	0.0205305	0.673293		LOC105192797	201.294	-0.258404	0.404185	0.639321	0.522614	1		LOC105192797	15.9352	-0.462942	1.27561	-0.362917	0.716667	0.989264		LOC105192797	15.9352	0.212819	1.32516	0.160599	0.872409	1		LOC105192797	15.9352	-1.85321	1.28342	-1.44397	0.148748	0.354875		LOC105192797	15.9352	-0.0987102	1.32739	-0.0743641	0.940721	0.993422
LOC105192798	1757.22	0.622966	0.24151	-2.57947	0.00989524	0.463305		LOC105192798	1757.22	-0.00207573	0.221624	0.00936604	0.992527	1		LOC105192798	71.984	-0.458444	0.71261	-0.643331	0.520009	0.961258		LOC105192798	71.984	0.18674	0.736373	0.253594	0.799809	1		LOC105192798	71.984	-0.962126	0.713649	-1.34818	0.177601	0.388281		LOC105192798	71.984	1.23619	0.735251	1.68131	0.0927019	0.394528
LOC105192799	3.03034	1.64933	1.10256	-1.4959	0.134679	1		LOC105192799	3.03034	1.39244	1.07298	-1.29774	0.194378	1		LOC105192799	2.3391	-1.41254	1.67356	-0.844035	0.39865	0.937746		LOC105192799	2.3391	1.50982	1.54706	0.975927	0.3291	1		LOC105192799	2.3391	2.61145	1.52623	1.71105	0.0870719	0.262773		LOC105192799	2.3391	2.29033	1.53883	1.48836	0.136656	0.479879
LOC105192800	1001.08	0.159067	0.140035	-1.13591	0.255994	1		LOC105192800	1001.08	0.107173	0.142775	-0.750644	0.452867	1		LOC105192800	220.619	-0.465658	0.2977	-1.56418	0.117775	0.752954		LOC105192800	220.619	-0.138592	0.308558	-0.449162	0.653315	1		LOC105192800	220.619	-1.15419	0.298633	-3.86493	0.000111123	0.00470282		LOC105192800	220.619	0.255574	0.308208	0.829226	0.406977	0.770945
LOC105192801	1247.46	-0.0977611	0.228956	0.426987	0.669389	1		LOC105192801	1247.46	0.270896	0.256636	-1.05557	0.291167	1		LOC105192801	58.5787	-0.160217	0.612368	-0.261636	0.793602	0.99912		LOC105192801	58.5787	-0.800692	1.22987	-0.651039	0.515022	1		LOC105192801	58.5787	-1.24502	0.613937	-2.02792	0.042568	0.173424		LOC105192801	58.5787	2.84084	1.05588	2.69048	0.00713482	0.0850792
LOC105192802	210.025	0.655365	0.493911	-1.32689	0.184545	1		LOC105192802	210.025	0.015926	0.429412	-0.0370878	0.970415	1		LOC105192802	2.05625	0	2.26328	0	1	1		LOC105192802	2.05625	0.0543092	2.11606	0.0256653	0.979524	1		LOC105192802	2.05625	0	2.26328	0	1	1		LOC105192802	2.05625	0.300721	2.11508	0.14218	0.886938	0.980494
LOC105192804	4426.97	-0.0213581	0.128341	0.166417	0.867829	1		LOC105192804	4426.97	-0.0631525	0.135267	0.466872	0.640592	1		LOC105192804	183.005	0.308518	0.29773	1.03623	0.300093	0.916282		LOC105192804	183.005	0.393321	0.307603	1.27867	0.201015	1		LOC105192804	183.005	-0.394118	0.298816	-1.31893	0.187192	0.398173		LOC105192804	183.005	0.874065	0.307176	2.84549	0.00443429	0.0623497
LOC105192805	27.2061	-0.327216	0.38242	0.855646	0.392194	1		LOC105192805	27.2061	0.414257	0.901431	-0.459555	0.645836	1		LOC105192805	870.458	0.196772	0.586592	0.335449	0.737286	0.991978		LOC105192805	870.458	-0.358587	0.619113	-0.579195	0.562457	1		LOC105192805	870.458	0.570806	0.58654	0.973174	0.330467	0.547987		LOC105192805	870.458	-1.04907	0.623947	-1.68134	0.0926961	0.394528
LOC105192806	5.93584	0.7502	0.828564	-0.905422	0.365242	1		LOC105192806	5.93584	0.0767821	0.815181	-0.0941902	0.924958	1		LOC105192806	36.4008	-0.771953	0.952696	-0.810283	0.417778	0.939317		LOC105192806	36.4008	-0.080076	0.984	-0.0813781	0.935141	1		LOC105192806	36.4008	-0.303303	0.950396	-0.319133	0.749625	0.878473		LOC105192806	36.4008	0.0894142	0.983851	0.0908819	0.927586	0.990634
LOC105192807	6.38824	0.650735	0.779441	-0.834874	0.403788	1		LOC105192807	6.38824	0.287584	0.816739	-0.352112	0.724754	1		LOC105192807	5.5789	0.0627995	1.29373	0.0485413	0.961285	1		LOC105192807	5.5789	1.07316	0.862617	1.24407	0.213472	1		LOC105192807	5.5789	4.74074	1.09234	4.34	1.42484e-05	0.000910599		LOC105192807	5.5789	1.49837	0.860421	1.74144	0.0816065	0.370029
LOC105192808	25.1974	-0.648038	0.450361	1.43893	0.15017	1		LOC105192808	25.1974	-0.199962	0.399561	0.500455	0.616755	1		LOC105192808	0.391145	1.36889	3.8989	0.351096	0.725516	NA		LOC105192808	0.391145	-0.85889	4.02889	-0.213182	0.831185	NA		LOC105192808	0.391145	0	3.90214	0	1	NA		LOC105192808	0.391145	0.601574	4.00701	0.15013	0.880662	NA
LOC105192809	2234.05	-0.00212115	0.0939124	0.0225865	0.98198	1		LOC105192809	2234.05	0.0830484	0.100662	-0.825023	0.409359	1		LOC105192809	4186.37	0.180031	0.252868	0.711957	0.476491	0.950814		LOC105192809	4186.37	-0.0310239	0.261369	-0.118698	0.905515	1		LOC105192809	4186.37	0.379562	0.252814	1.50135	0.133265	0.333678		LOC105192809	4186.37	-0.0830666	0.261379	-0.317801	0.750636	0.941202
LOC105192810	2661.45	-0.0466098	0.109177	0.42692	0.669438	1		LOC105192810	2661.45	0.0662901	0.118474	-0.559533	0.575798	1		LOC105192810	1608.98	0.162401	0.17764	0.914213	0.360605	0.930802		LOC105192810	1608.98	-0.189185	0.182515	-1.03655	0.299946	1		LOC105192810	1608.98	-0.0802661	0.1777	-0.451694	0.651489	0.813976		LOC105192810	1608.98	-0.292226	0.182563	-1.60069	0.109446	0.427745
LOC105192811	1618.28	0.0432432	0.192231	-0.224955	0.822015	1		LOC105192811	1618.28	0.0927069	0.207645	-0.446468	0.655259	1		LOC105192811	544.492	-0.339576	0.217223	-1.56326	0.117991	0.752954		LOC105192811	544.492	0.124045	0.225491	0.550112	0.582243	1		LOC105192811	544.492	-0.373995	0.217143	-1.72234	0.0850072	0.259456		LOC105192811	544.492	-0.0355597	0.225734	-0.15753	0.874828	0.977343
LOC105192812	1715.18	0.0735353	0.0683277	-1.07622	0.281831	1		LOC105192812	1715.18	-0.0493923	0.0748305	0.660056	0.509218	1		LOC105192812	1911.55	0.270132	0.147176	1.83543	0.0664418	0.617556		LOC105192812	1911.55	-0.0563768	0.151782	-0.371433	0.710315	1		LOC105192812	1911.55	0.259232	0.147122	1.76202	0.0780654	0.247765		LOC105192812	1911.55	-0.129286	0.151835	-0.851493	0.394495	0.761926
LOC105192813	1271.68	0.0284488	0.152796	-0.186188	0.852297	1		LOC105192813	1271.68	-0.0782514	0.164647	0.475266	0.634597	1		LOC105192813	1398.78	-0.0248419	0.174052	-0.142727	0.886506	1		LOC105192813	1398.78	0.212623	0.180229	1.17974	0.238105	1		LOC105192813	1398.78	0.120855	0.173951	0.694766	0.487202	0.688822		LOC105192813	1398.78	0.1673	0.18029	0.927946	0.353435	0.727171
LOC105192814	16049	-0.0567138	0.0973278	0.58271	0.560089	1		LOC105192814	16049	-0.0853599	0.104818	0.814364	0.415436	1		LOC105192814	20715.5	-0.0790804	0.211008	-0.374774	0.707828	0.988905		LOC105192814	20715.5	0.0759117	0.218476	0.34746	0.728246	1		LOC105192814	20715.5	0.196076	0.211001	0.929264	0.352752	0.569063		LOC105192814	20715.5	0.0180235	0.218483	0.0824937	0.934254	0.992372
LOC105192815	13074.2	0.104869	0.185786	-0.564459	0.572442	1		LOC105192815	13074.2	0.0635418	0.200528	-0.316872	0.751341	1		LOC105192815	7517.97	-0.069604	0.130415	-0.533714	0.59354	0.974474		LOC105192815	7517.97	0.178161	0.13502	1.31951	0.186998	1		LOC105192815	7517.97	0.00827908	0.130395	0.0634925	0.949374	0.992349		LOC105192815	7517.97	0.0820793	0.135042	0.607807	0.543315	0.850675
LOC105192816	590.589	-0.0678584	0.246106	0.275728	0.782757	1		LOC105192816	590.589	-0.250689	0.263601	0.951015	0.341597	1		LOC105192816	396.74	-0.0996504	0.169367	-0.588371	0.556283	0.966984		LOC105192816	396.74	0.278487	0.178584	1.55942	0.118896	0.921688		LOC105192816	396.74	-0.0221499	0.169119	-0.130972	0.895798	0.966001		LOC105192816	396.74	0.234117	0.178908	1.30859	0.190674	0.555697
LOC105192817	6385.5	-0.0374795	0.209682	0.178745	0.858138	1		LOC105192817	6385.5	-0.012416	0.211454	0.0587175	0.953177	1		LOC105192817	19.0745	1.26617	0.851988	1.48614	0.137242	0.784325		LOC105192817	19.0745	-0.528492	0.878193	-0.601795	0.547311	1		LOC105192817	19.0745	-0.0805445	0.858899	-0.0937765	0.925287	0.980207		LOC105192817	19.0745	0.0378895	0.875951	0.0432553	0.965498	0.998464
LOC105192818	1.17232	0.780738	1.43276	-0.544921	0.585808	1		LOC105192818	1.17232	0.275118	1.85076	-0.148651	0.881829	1		LOC105192818	0.0860979	0	5.81559	0	1	NA		LOC105192818	0.0860979	-0.800676	6.0197	-0.133009	0.894186	NA		LOC105192818	0.0860979	0	5.81559	0	1	NA		LOC105192818	0.0860979	0.573475	6.01745	0.095302	0.924075	NA
LOC105192820	1112.32	-0.0330519	0.156206	0.211592	0.832425	1		LOC105192820	1112.32	0.0608975	0.168341	-0.361751	0.717538	1		LOC105192820	1165.65	0.635087	0.387178	1.6403	0.100943	0.721231		LOC105192820	1165.65	-0.251263	0.399261	-0.629321	0.529139	1		LOC105192820	1165.65	0.617654	0.387115	1.59553	0.110594	0.299477		LOC105192820	1165.65	-0.334712	0.399289	-0.838271	0.401879	0.7676
LOC105192821	495.494	0.0804631	0.148409	-0.542171	0.587701	1		LOC105192821	495.494	-0.0691244	0.178403	0.387462	0.698414	1		LOC105192821	198.849	0.367393	0.403056	0.911518	0.362023	0.931359		LOC105192821	198.849	-0.359086	0.41341	-0.868595	0.385068	1		LOC105192821	198.849	-0.175959	0.403843	-0.435711	0.663046	0.822618		LOC105192821	198.849	-0.267442	0.41343	-0.646885	0.517706	0.837304
LOC105192822	42.3119	0.138862	0.219753	-0.631901	0.527451	1		LOC105192822	42.3119	0.204737	0.307646	-0.665494	0.505735	1		LOC105192822	0.368765	-1.08263	3.13854	-0.344947	0.730134	NA		LOC105192822	0.368765	-2.13558	3.20318	-0.666706	0.50496	NA		LOC105192822	0.368765	-1.58168	3.13854	-0.503956	0.614292	NA		LOC105192822	0.368765	-0.730165	3.17762	-0.229783	0.81826	NA
LOC105192824	5074.18	-0.00912092	0.0840994	0.108454	0.913636	1		LOC105192824	5074.18	0.00197318	0.0902946	-0.0218527	0.982565	1		LOC105192824	3729.65	0.210585	0.147331	1.42933	0.15291	0.799267		LOC105192824	3729.65	0.126416	0.152028	0.83153	0.405674	1		LOC105192824	3729.65	0.274994	0.147279	1.86716	0.0618788	0.215785		LOC105192824	3729.65	0.166133	0.152038	1.09271	0.27452	0.656145
LOC105192825	4171.6	-0.0147058	0.102735	0.143143	0.886177	1		LOC105192825	4171.6	0.0602991	0.111178	-0.542366	0.587566	1		LOC105192825	289.036	0.297876	0.39091	0.762006	0.446056	0.943837		LOC105192825	289.036	0.279181	0.405128	0.689117	0.490749	1		LOC105192825	289.036	-1.1424	0.39204	-2.91398	0.00356849	0.0396103		LOC105192825	289.036	0.345921	0.405163	0.853782	0.393226	0.760439
LOC105192826	4287.1	0.111337	0.113833	-0.97807	0.32804	1		LOC105192826	4287.1	-0.0264659	0.122327	0.216354	0.828712	1		LOC105192826	6446.27	-0.163673	0.256122	-0.639044	0.522794	0.961811		LOC105192826	6446.27	-0.145081	0.265107	-0.547254	0.584204	1		LOC105192826	6446.27	0.159191	0.256096	0.621606	0.534201	0.725209		LOC105192826	6446.27	-0.255298	0.265122	-0.962945	0.335575	0.712643
LOC105192828	33.7514	0.602873	0.722992	-0.833858	0.404361	1		LOC105192828	33.7514	-0.373201	0.737232	0.50622	0.612703	1		LOC105192828	10.8739	1.53061	2.2387	0.683701	0.494164	0.95502		LOC105192828	10.8739	1.1928	2.45287	0.486288	0.626763	1		LOC105192828	10.8739	0.684483	2.24016	0.305552	0.759946	0.884588		LOC105192828	10.8739	-0.442118	2.51511	-0.175785	0.860463	0.974167
LOC105192829	350.687	-0.272993	0.177036	1.54202	0.12307	1		LOC105192829	350.687	0.393783	0.195171	-2.01763	0.0436297	0.718755		LOC105192829	82.7134	0.785958	0.582677	1.34888	0.177377	0.835876		LOC105192829	82.7134	0.483752	0.611991	0.790457	0.429261	1		LOC105192829	82.7134	0.794281	0.582507	1.36356	0.172707	0.383268		LOC105192829	82.7134	1.3005	0.609999	2.13197	0.0330092	0.225194
LOC105192830	3381.89	-0.0406124	0.21535	0.188588	0.850416	1		LOC105192830	3381.89	-0.0717302	0.231532	0.309807	0.756708	1		LOC105192830	454.872	-0.110567	0.342646	-0.322686	0.746933	0.99452		LOC105192830	454.872	0.0741892	0.35704	0.20779	0.835393	1		LOC105192830	454.872	-0.108505	0.342576	-0.316734	0.751446	0.879629		LOC105192830	454.872	0.899319	0.356376	2.52351	0.0116189	0.119038
LOC105192831	557.968	-0.284156	0.263896	1.07677	0.281582	1		LOC105192831	557.968	-0.351422	0.279765	1.25613	0.209068	1		LOC105192831	157.809	-0.226925	0.427672	-0.530605	0.595692	0.974841		LOC105192831	157.809	0.0841921	0.438797	0.19187	0.847844	1		LOC105192831	157.809	-0.457118	0.427886	-1.06832	0.285377	0.505482		LOC105192831	157.809	0.438435	0.438582	0.999665	0.317473	0.698931
LOC105192832	1238.54	-0.130621	0.115322	1.13267	0.257353	1		LOC105192832	1238.54	-0.0136418	0.127998	0.106578	0.915123	1		LOC105192832	163.157	-0.023514	0.340921	-0.068972	0.945012	1		LOC105192832	163.157	0.245141	0.358677	0.683459	0.494317	1		LOC105192832	163.157	-0.938848	0.341941	-2.74565	0.00603919	0.0529762		LOC105192832	163.157	0.482685	0.358378	1.34686	0.178025	0.538148
LOC105192833	28.978	-0.0603649	0.460275	0.13115	0.895657	1		LOC105192833	28.978	-0.74519	0.538168	1.38468	0.166151	1		LOC105192833	69.8492	-0.9054	0.63698	-1.4214	0.155202	0.802339		LOC105192833	69.8492	0.292229	0.655658	0.445703	0.655812	1		LOC105192833	69.8492	-1.48533	0.638724	-2.32547	0.0200469	0.109248		LOC105192833	69.8492	0.653893	0.655379	0.997733	0.318409	0.69931
LOC105192835	166.097	0.00493551	0.189034	-0.0261091	0.97917	1		LOC105192835	166.097	-0.348313	0.190814	1.82541	0.0679396	0.841358		LOC105192835	207.264	-0.465416	0.702929	-0.66211	0.507901	0.959063		LOC105192835	207.264	-0.516238	0.714444	-0.722573	0.469942	1		LOC105192835	207.264	-1.29556	0.707648	-1.8308	0.0671309	0.226869		LOC105192835	207.264	-0.424838	0.714452	-0.594634	0.552088	0.855155
LOC105192836	23.0373	1.52222	0.708176	-2.1495	0.0315948	0.827843		LOC105192836	23.0373	0.191908	0.602641	-0.318446	0.750147	1		LOC105192836	0.578086	0	3.09135	0	1	NA		LOC105192836	0.578086	0.172141	3.07131	0.056048	0.955304	NA		LOC105192836	0.578086	0	3.09135	0	1	NA		LOC105192836	0.578086	-0.59553	3.09002	-0.192727	0.847173	NA
LOC105192837	122.315	0.290602	0.435135	-0.667844	0.504233	1		LOC105192837	122.315	-0.405722	0.4139	0.980242	0.326967	1		LOC105192837	24.2971	0.988291	0.873335	1.13163	0.257791	0.900078		LOC105192837	24.2971	0.45293	0.736263	0.615174	0.53844	1		LOC105192837	24.2971	-3.10937	1.09131	-2.84921	0.00438276	0.0443675		LOC105192837	24.2971	0.268096	0.736882	0.363824	0.715989	0.927003
LOC105192838	503.356	-0.185477	0.139688	1.3278	0.184245	1		LOC105192838	503.356	0.377568	0.168772	-2.23714	0.0252771	0.576167		LOC105192838	34.3838	0.164039	0.86972	0.188612	0.850397	1		LOC105192838	34.3838	-2.05922	0.958163	-2.14913	0.0316239	0.575991		LOC105192838	34.3838	-0.402717	0.87045	-0.462654	0.643612	0.808284		LOC105192838	34.3838	-2.14631	0.965129	-2.22386	0.0261578	0.197173
LOC105192839	13.312	0.664355	0.571006	-1.16348	0.244634	1		LOC105192839	13.312	-0.817555	0.543644	1.50384	0.132622	1		LOC105192839	0.281409	0	5.81559	0	1	NA		LOC105192839	0.281409	-1.66809	5.97966	-0.278961	0.780275	NA		LOC105192839	0.281409	0	5.81559	0	1	NA		LOC105192839	0.281409	-2.4041	5.9845	-0.401721	0.687889	NA
LOC105192840	300.959	0.0969671	0.366497	-0.264578	0.791335	1		LOC105192840	300.959	-0.437905	0.382864	1.14376	0.252723	1		LOC105192840	14.9328	-2.5243	1.16321	-2.17011	0.0299985	0.447909		LOC105192840	14.9328	-0.159558	0.887331	-0.179818	0.857295	1		LOC105192840	14.9328	0.164748	0.96413	0.170877	0.86432	0.946854		LOC105192840	14.9328	-0.476489	0.88882	-0.536092	0.591895	0.874469
LOC105192841	6047.37	-0.0512155	0.0806938	0.634689	0.525631	1		LOC105192841	6047.37	0.0395297	0.0875295	-0.451616	0.651546	1		LOC105192841	808.447	-0.175821	0.429883	-0.408997	0.682542	0.986153		LOC105192841	808.447	0.376846	0.446258	0.844457	0.398414	1		LOC105192841	808.447	-1.53338	0.430155	-3.56471	0.000364265	0.0097929		LOC105192841	808.447	0.807226	0.446124	1.80942	0.0703858	0.342839
LOC105192842	9259.45	-0.0894939	0.159577	0.56082	0.57492	1		LOC105192842	9259.45	0.0289802	0.16815	-0.172348	0.863164	1		LOC105192842	832.938	0.220695	0.268474	0.822036	0.411056	0.939021		LOC105192842	832.938	0.442579	0.27798	1.59213	0.111356	0.909243		LOC105192842	832.938	-0.0189604	0.268511	-0.0706133	0.943706	0.990926		LOC105192842	832.938	0.486095	0.278008	1.7485	0.0803782	0.367549
LOC105192843	1063.34	0.0616854	0.159298	-0.387232	0.698585	1		LOC105192843	1063.34	-0.269225	0.172123	1.56414	0.117784	1		LOC105192843	1813.8	0.0353571	0.16617	0.212777	0.831501	1		LOC105192843	1813.8	0.0491543	0.171872	0.285993	0.774883	1		LOC105192843	1813.8	0.212592	0.166072	1.28011	0.200505	0.4142		LOC105192843	1813.8	-0.0674878	0.171943	-0.392502	0.694687	0.918658
LOC105192844	3233.51	0.0793543	0.180589	-0.43942	0.660357	1		LOC105192844	3233.51	-0.0922497	0.194457	0.474396	0.635217	1		LOC105192844	3228.01	-0.28717	0.190703	-1.50585	0.132105	0.777312		LOC105192844	3228.01	0.0484357	0.197784	0.244892	0.80654	1		LOC105192844	3228.01	-0.103005	0.190666	-0.540239	0.589032	0.76825		LOC105192844	3228.01	-0.19268	0.197878	-0.973731	0.33019	0.70907
LOC105192845	1713.53	4.492	0.981909	-4.57477	4.76754e-06	0.000892885		LOC105192845	1713.53	0.0899191	1.0419	-0.0863033	0.931225	1		LOC105192845	98.5777	3.18572	1.06322	2.9963	0.00273276	0.113792		LOC105192845	98.5777	-0.748325	0.693748	-1.07867	0.280735	1		LOC105192845	98.5777	0	1.21976	0	1	1		LOC105192845	98.5777	-0.327029	0.693567	-0.471517	0.637271	0.891893
LOC105192846	52.2498	0.686409	0.693107	-0.990336	0.32201	1		LOC105192846	52.2498	0.28777	0.701876	-0.410001	0.681805	1		LOC105192846	19.4804	0	1.0867	0	1	1		LOC105192846	19.4804	-0.746724	0.403956	-1.84853	0.064526	0.745689		LOC105192846	19.4804	0	1.0867	0	1	1		LOC105192846	19.4804	-0.336786	0.402184	-0.837393	0.402372	0.768088
LOC105192847	1598.78	0.0553013	0.10252	-0.53942	0.589597	1		LOC105192847	1598.78	-0.0798712	0.110849	0.720543	0.471191	1		LOC105192847	1662.92	-0.0495016	0.143896	-0.34401	0.730839	0.991656		LOC105192847	1662.92	-0.0170756	0.148198	-0.115222	0.908269	1		LOC105192847	1662.92	-0.102909	0.143844	-0.715419	0.47435	0.676711		LOC105192847	1662.92	-0.172979	0.148285	-1.16653	0.243401	0.621736
LOC105192848	283.904	0.726298	0.552853	-1.31373	0.188938	1		LOC105192848	283.904	0.183883	0.549042	-0.334916	0.737689	1		LOC105192848	405.136	1.93447	1.04816	1.84557	0.064954	0.609704		LOC105192848	405.136	0.329749	0.785473	0.419809	0.674625	1		LOC105192848	405.136	2.37178	1.0293	2.30427	0.0212076	0.112913		LOC105192848	405.136	0.93481	0.785419	1.19021	0.233966	0.611228
LOC105192849	401.975	-0.0108483	0.367527	0.0295169	0.976452	1		LOC105192849	401.975	0.076404	0.395834	-0.19302	0.846943	1		LOC105192849	386.875	0.252678	0.849855	0.297319	0.766223	0.996079		LOC105192849	386.875	-0.356682	0.870985	-0.409515	0.682162	1		LOC105192849	386.875	-2.40406	0.868432	-2.76827	0.00563542	0.0511188		LOC105192849	386.875	-0.27341	0.87099	-0.313907	0.753592	0.942017
LOC105192850	872.098	0.0460022	0.391803	-0.117412	0.906534	1		LOC105192850	872.098	0.124147	0.425935	-0.291468	0.770693	1		LOC105192850	74.7061	0.223966	0.58059	0.385756	0.699678	0.988526		LOC105192850	74.7061	-0.736244	0.60757	-1.21178	0.225595	1		LOC105192850	74.7061	-0.63604	0.581787	-1.09325	0.274283	0.494272		LOC105192850	74.7061	0.225606	0.604735	0.373065	0.7091	0.924292
LOC105192851	211.492	-0.206888	0.434325	0.476344	0.633829	1		LOC105192851	211.492	-0.227447	0.529344	0.429676	0.667431	1		LOC105192851	578.017	0.438041	0.710213	0.616774	0.537384	0.965126		LOC105192851	578.017	-0.580136	0.730952	-0.793672	0.427386	1		LOC105192851	578.017	-0.787645	0.712269	-1.10583	0.268802	0.489106		LOC105192851	578.017	-0.881921	0.731004	-1.20645	0.227644	0.605149
LOC105192852	20.1681	-0.0570966	0.493229	0.115761	0.907842	1		LOC105192852	20.1681	0.187428	0.709046	-0.264339	0.791519	1		LOC105192852	1.50864	-4.76093	2.85244	-1.66907	0.0951036	0.707011		LOC105192852	1.50864	2.56277	2.9665	0.863905	0.38764	1		LOC105192852	1.50864	-3.44229	2.84391	-1.21041	0.226123	0.442977		LOC105192852	1.50864	1.21161	2.99741	0.40422	0.686051	0.91497
LOC105192853	409.482	-0.140284	0.359257	0.390484	0.696179	1		LOC105192853	409.482	0.0294915	0.380901	-0.0774257	0.938285	1		LOC105192853	12.2502	0.443046	1.38997	0.318744	0.74992	0.994824		LOC105192853	12.2502	1.54891	1.51884	1.0198	0.307824	1		LOC105192853	12.2502	-1.94145	1.40114	-1.38562	0.165862	0.374388		LOC105192853	12.2502	1.04912	1.52935	0.68599	0.492719	0.823701
LOC105192854	3157.87	-0.0292872	0.157951	0.185419	0.8529	1		LOC105192854	3157.87	0.143706	0.173306	-0.829207	0.406988	1		LOC105192854	85.2367	-0.262082	0.76497	-0.342604	0.731896	0.99174		LOC105192854	85.2367	1.29702	0.813972	1.59344	0.111061	0.909131		LOC105192854	85.2367	-0.881653	0.76537	-1.15193	0.24935	0.468535		LOC105192854	85.2367	1.77164	0.812579	2.18027	0.0292375	0.209881
LOC105192855	1867.95	0.104427	0.219675	-0.475372	0.634522	1		LOC105192855	1867.95	-0.224765	0.231944	0.969046	0.332522	1		LOC105192855	78.2891	-0.257852	1.15567	-0.223119	0.823443	1		LOC105192855	78.2891	0.821425	1.20005	0.684489	0.493666	1		LOC105192855	78.2891	-0.817494	1.15618	-0.707065	0.479526	0.681865		LOC105192855	78.2891	2.12389	1.19879	1.77169	0.0764459	0.357133
LOC105192856	531.555	-0.0945396	0.163303	0.578923	0.562641	1		LOC105192856	531.555	-0.0579251	0.17465	0.331664	0.740143	1		LOC105192856	1243.89	0.371889	0.366414	1.01494	0.310133	0.921786		LOC105192856	1243.89	0.479142	0.377113	1.27055	0.203888	1		LOC105192856	1243.89	0.0648862	0.366537	0.177025	0.859489	0.944259		LOC105192856	1243.89	0.645785	0.377109	1.71246	0.0868116	0.381127
LOC105192857	5199.24	0.0171707	0.0759232	-0.226158	0.821078	1		LOC105192857	5199.24	0.0104211	0.0816878	-0.127572	0.898488	1		LOC105192857	2957.63	0.00168132	0.245426	0.00685063	0.994534	1		LOC105192857	2957.63	-0.164536	0.253482	-0.649102	0.516272	1		LOC105192857	2957.63	-0.370606	0.245489	-1.50966	0.131129	0.330336		LOC105192857	2957.63	-0.204487	0.253494	-0.806674	0.419854	0.779291
LOC105192858	314.734	-0.0230674	0.220505	0.104612	0.916684	1		LOC105192858	314.734	0.531183	0.234064	-2.26939	0.0232448	0.547498		LOC105192858	1402.23	-0.110068	0.729764	-0.150827	0.880113	1		LOC105192858	1402.23	0.867211	0.74588	1.16267	0.244964	1		LOC105192858	1402.23	-0.975561	0.732893	-1.33111	0.183153	0.395182		LOC105192858	1402.23	1.10847	0.745876	1.48613	0.137245	0.480767
LOC105192859	2584.63	-0.0546688	0.219692	0.248843	0.803482	1		LOC105192859	2584.63	0.221107	0.325791	-0.678678	0.497342	1		LOC105192859	123.467	-0.276682	0.663073	-0.417272	0.676479	0.98419		LOC105192859	123.467	1.28003	0.785767	1.62901	0.10331	0.880221		LOC105192859	123.467	-1.38628	0.663767	-2.08851	0.036752	0.15894		LOC105192859	123.467	2.12718	0.775597	2.74264	0.00609479	0.0770026
LOC105192860	3236.42	0.0245395	0.102278	-0.239931	0.810384	1		LOC105192860	3236.42	-0.102824	0.110321	0.932037	0.351317	1		LOC105192860	4957.41	-0.00828353	0.254226	-0.0325834	0.974007	1		LOC105192860	4957.41	0.0113933	0.263177	0.0432915	0.965469	1		LOC105192860	4957.41	0.418921	0.254188	1.64808	0.0993365	0.282818		LOC105192860	4957.41	0.107068	0.263179	0.406827	0.684135	0.913921
LOC105192861	2523.56	-0.0515959	0.146549	0.352073	0.724784	1		LOC105192861	2523.56	-0.110591	0.157507	0.702132	0.482597	1		LOC105192861	1937.11	0.0218089	0.228714	0.0953549	0.924033	1		LOC105192861	1937.11	-0.142559	0.236378	-0.603099	0.546443	1		LOC105192861	1937.11	0.403117	0.228582	1.76356	0.0778067	0.247441		LOC105192861	1937.11	-0.0390157	0.23638	-0.165055	0.868901	0.976167
LOC105192862	1241.8	0.058282	0.111832	-0.521158	0.602257	1		LOC105192862	1241.8	-0.109161	0.120578	0.905318	0.365297	1		LOC105192862	3739.3	0.313579	0.30264	1.03615	0.300134	0.916282		LOC105192862	3739.3	-0.0885595	0.312857	-0.283067	0.777125	1		LOC105192862	3739.3	0.470506	0.302593	1.55492	0.119966	0.31313		LOC105192862	3739.3	-0.275627	0.312875	-0.880948	0.378346	0.749744
LOC105192863	444.302	0.0953942	0.221536	-0.430603	0.666757	1		LOC105192863	444.302	-0.0588214	0.241368	0.243699	0.807464	1		LOC105192863	447.298	0.114053	0.297423	0.383471	0.701371	0.988905		LOC105192863	447.298	-0.274719	0.304583	-0.901949	0.367084	1		LOC105192863	447.298	0.513821	0.296745	1.73152	0.0833583	0.25625		LOC105192863	447.298	-0.271873	0.304639	-0.892444	0.372155	0.743725
LOC105192864	7137.78	-0.0128134	0.103395	0.123927	0.901373	1		LOC105192864	7137.78	-0.0963417	0.111895	0.860999	0.389238	1		LOC105192864	5117.02	0.136706	0.174815	0.782005	0.434211	0.943169		LOC105192864	5117.02	-0.205073	0.180942	-1.13336	0.257062	1		LOC105192864	5117.02	0.287566	0.174785	1.64526	0.0999169	0.283804		LOC105192864	5117.02	-0.296732	0.180968	-1.63969	0.101069	0.412643
LOC105192865	11993.4	0.577541	0.258436	-2.23475	0.0254335	0.753902		LOC105192865	11993.4	0.0560397	0.269017	-0.208313	0.834985	1		LOC105192865	1875.73	0.801687	0.430286	1.86315	0.0624411	0.602991		LOC105192865	1875.73	0.428805	0.444528	0.964631	0.33473	1		LOC105192865	1875.73	-0.190561	0.4306	-0.442549	0.658092	0.818809		LOC105192865	1875.73	1.28698	0.444489	2.89542	0.00378656	0.0559771
LOC105192866	3.80189	1.43848	1.06684	-1.34836	0.177543	1		LOC105192866	3.80189	-0.511391	1.10958	0.460888	0.644879	1		LOC105192866	24.8131	0	1.33721	0	1	1		LOC105192866	24.8131	0.368635	0.900564	0.409338	0.682292	1		LOC105192866	24.8131	0	1.33721	0	1	1		LOC105192866	24.8131	0.122801	0.901226	0.13626	0.891616	0.981524
LOC105192867	78.3367	0.060844	0.252643	-0.24083	0.809687	1		LOC105192867	78.3367	-0.0197282	0.267789	0.0736706	0.941272	1		LOC105192867	107.361	-0.403087	0.991962	-0.406353	0.684483	0.986197		LOC105192867	107.361	-0.194318	0.996219	-0.195056	0.845349	1		LOC105192867	107.361	-0.57136	0.992218	-0.575841	0.564723	0.750282		LOC105192867	107.361	-0.829501	0.996675	-0.832269	0.405257	0.770304
LOC105192868	595.099	-0.149789	0.266865	0.561291	0.574599	1		LOC105192868	595.099	0.266287	0.302044	-0.881617	0.377984	1		LOC105192868	241.023	-0.113726	0.428469	-0.265424	0.790683	0.998899		LOC105192868	241.023	-0.0902025	0.440986	-0.204547	0.837926	1		LOC105192868	241.023	-0.0298525	0.428164	-0.0697223	0.944415	0.991218		LOC105192868	241.023	-0.265583	0.441153	-0.602019	0.547161	0.852422
LOC105192869	1467.4	-0.121022	0.180504	0.67047	0.502558	1		LOC105192869	1467.4	0.326674	0.194278	-1.68148	0.0926705	0.941869		LOC105192869	975.542	0.137411	0.30654	0.448265	0.653962	0.981043		LOC105192869	975.542	-0.580831	0.316877	-1.83299	0.0668045	0.752235		LOC105192869	975.542	0.120206	0.306492	0.392201	0.69491	0.84236		LOC105192869	975.542	-1.04778	0.31709	-3.30435	0.000951971	0.0206846
LOC105192870	7817.93	-0.0101891	0.255324	0.0399067	0.968168	1		LOC105192870	7817.93	-0.0377312	0.275664	0.136874	0.891131	1		LOC105192870	5005	-0.252036	0.214418	-1.17544	0.239817	0.88587		LOC105192870	5005	0.00242681	0.222437	0.0109101	0.991295	1		LOC105192870	5005	0.0290333	0.214394	0.13542	0.89228	0.963914		LOC105192870	5005	-0.1002	0.222488	-0.450363	0.652449	0.898518
LOC105192871	1345.24	0.019468	0.0774951	-0.251215	0.801648	1		LOC105192871	1345.24	0.00644992	0.0859837	-0.0750132	0.940204	1		LOC105192871	212.25	0.317338	0.48349	0.65635	0.511599	0.959572		LOC105192871	212.25	-0.11015	0.500801	-0.219947	0.825913	1		LOC105192871	212.25	-1.15513	0.484834	-2.38254	0.0171938	0.09929		LOC105192871	212.25	0.0610298	0.500758	0.121875	0.902998	0.983841
LOC105192872	1151.57	-0.151908	0.243886	0.622863	0.533374	1		LOC105192872	1151.57	-0.159059	0.264388	0.601612	0.547432	1		LOC105192872	698.033	0.235697	0.53765	0.438385	0.661107	0.981043		LOC105192872	698.033	-0.261841	0.640684	-0.40869	0.682767	1		LOC105192872	698.033	0.162278	0.537639	0.301834	0.762778	0.88658		LOC105192872	698.033	-1.17296	0.680725	-1.7231	0.0848696	0.376632
LOC105192873	1775.34	-0.0761327	0.0722522	1.05371	0.292017	1		LOC105192873	1775.34	-0.0426983	0.0781888	0.546093	0.585002	1		LOC105192873	1448.48	0.145195	0.24556	0.591282	0.554332	0.966984		LOC105192873	1448.48	-0.211243	0.252427	-0.836848	0.402678	1		LOC105192873	1448.48	-0.169015	0.245683	-0.68794	0.491491	0.691651		LOC105192873	1448.48	-0.219344	0.252448	-0.868868	0.384919	0.754168
LOC105192874	4946.04	0.00392371	0.107745	-0.0364167	0.97095	1		LOC105192874	4946.04	-0.0297579	0.115675	0.257253	0.796983	1		LOC105192874	6995.35	0.0115747	0.194072	0.0596415	0.952441	1		LOC105192874	6995.35	-0.0295373	0.200807	-0.147093	0.883058	1		LOC105192874	6995.35	0.318884	0.194038	1.64341	0.100297	0.28412		LOC105192874	6995.35	-0.147395	0.200822	-0.733957	0.462975	0.807914
LOC105192875	11479.2	-0.0671068	0.0844206	0.794911	0.426665	1		LOC105192875	11479.2	0.0841167	0.0916816	-0.917488	0.358887	1		LOC105192875	1616.73	-0.493458	0.31254	-1.57886	0.114367	0.750099		LOC105192875	1616.73	-0.155801	0.32399	-0.480882	0.630601	1		LOC105192875	1616.73	-0.906868	0.31258	-2.90124	0.00371694	0.0406168		LOC105192875	1616.73	0.0194766	0.323974	0.0601179	0.952062	0.996228
LOC105192876	4700.94	-0.153612	0.110216	1.39374	0.163397	1		LOC105192876	4700.94	-0.0514466	0.119338	0.431099	0.666396	1		LOC105192876	871.617	-0.0208157	0.25818	-0.0806246	0.935741	1		LOC105192876	871.617	-0.146346	0.268281	-0.545494	0.585414	1		LOC105192876	871.617	-0.310041	0.258224	-1.20067	0.229881	0.447593		LOC105192876	871.617	0.0174627	0.268251	0.0650983	0.948096	0.994779
LOC105192877	1006.21	0.00317373	0.261157	-0.0121526	0.990304	1		LOC105192877	1006.21	-0.529565	0.279699	1.89334	0.0583131	0.798703		LOC105192877	251.071	0.41849	0.377029	1.10997	0.267013	0.907803		LOC105192877	251.071	0.17694	0.393042	0.450181	0.65258	1		LOC105192877	251.071	-0.677572	0.377801	-1.79346	0.072899	0.237626		LOC105192877	251.071	1.17989	0.392082	3.00929	0.00261859	0.0432897
LOC105192878	326.131	-0.134489	0.185505	0.72499	0.468458	1		LOC105192878	326.131	-0.0954759	0.199787	0.477889	0.632729	1		LOC105192878	1225.65	-0.0955987	0.233161	-0.410011	0.681798	0.985872		LOC105192878	1225.65	0.171025	0.242833	0.704289	0.481253	1		LOC105192878	1225.65	0.257462	0.233051	1.10474	0.269271	0.489419		LOC105192878	1225.65	0.144542	0.242936	0.59498	0.551857	0.855155
LOC105192879	1187.62	0.0719461	0.085723	-0.839287	0.401309	1		LOC105192879	1187.62	0.0383247	0.0954842	-0.401372	0.688146	1		LOC105192879	2005.83	0.030841	0.283027	0.108968	0.913228	1		LOC105192879	2005.83	0.155392	0.292942	0.530455	0.595797	1		LOC105192879	2005.83	0.324552	0.282957	1.147	0.251381	0.470838		LOC105192879	2005.83	0.263703	0.292943	0.900187	0.368021	0.739927
LOC105192880	1895.87	-0.054782	0.196645	0.278584	0.780564	1		LOC105192880	1895.87	-0.0373268	0.210337	0.177462	0.859146	1		LOC105192880	53.1986	0.0287328	0.540677	0.0531423	0.957619	1		LOC105192880	53.1986	0.322981	0.568481	0.568148	0.569935	1		LOC105192880	53.1986	-0.453439	0.54154	-0.837315	0.402416	0.614303		LOC105192880	53.1986	0.138621	0.569971	0.243208	0.807844	0.958841
LOC105192881	3134.31	-0.0142238	0.124444	0.114299	0.909001	1		LOC105192881	3134.31	-0.0201712	0.133906	0.150637	0.880262	1		LOC105192881	678.075	0.830978	0.335076	2.47997	0.0131395	0.300045		LOC105192881	678.075	-0.226053	0.344322	-0.656516	0.511492	1		LOC105192881	678.075	-0.494204	0.336472	-1.46878	0.141892	0.344957		LOC105192881	678.075	-0.243414	0.344354	-0.706871	0.479646	0.815535
LOC105192882	2246.9	0.0475509	0.144969	-0.328007	0.742906	1		LOC105192882	2246.9	-0.0505779	0.156207	0.323787	0.746099	1		LOC105192882	234.156	0.106938	0.405156	0.263942	0.791825	0.998899		LOC105192882	234.156	0.154198	0.418206	0.368714	0.712341	1		LOC105192882	234.156	-0.237491	0.405406	-0.58581	0.558003	0.744772		LOC105192882	234.156	0.214736	0.41825	0.513415	0.607661	0.878848
LOC105192883	2071.9	0.00770577	0.124379	-0.0619539	0.9506	1		LOC105192883	2071.9	-0.101888	0.134921	0.755163	0.450151	1		LOC105192883	2336.97	-0.0704277	0.212108	-0.332037	0.739861	0.992424		LOC105192883	2336.97	-0.252081	0.218552	-1.15342	0.24874	1		LOC105192883	2336.97	0.253793	0.211918	1.1976	0.231074	0.448881		LOC105192883	2336.97	-0.346247	0.21858	-1.58407	0.113178	0.435529
LOC105192884	166.193	0.139067	0.337836	-0.411641	0.680603	1		LOC105192884	166.193	0.583448	0.368407	-1.5837	0.113261	0.995228		LOC105192884	21.7932	-0.883731	0.79219	-1.11555	0.264613	0.906355		LOC105192884	21.7932	0.295728	0.841962	0.351237	0.725411	1		LOC105192884	21.7932	-0.0582511	0.786582	-0.0740559	0.940966	0.98961		LOC105192884	21.7932	2.71087	0.828694	3.27126	0.00107069	0.0223997
LOC105192885	430.066	-0.152553	0.154179	0.989452	0.322442	1		LOC105192885	430.066	0.279561	0.184724	-1.51339	0.13018	1		LOC105192885	466.007	0.0101782	0.322616	0.0315489	0.974832	1		LOC105192885	466.007	0.547465	0.361732	1.51345	0.130164	0.937719		LOC105192885	466.007	0.325665	0.322449	1.00998	0.312507	0.531493		LOC105192885	466.007	1.00704	0.359482	2.80135	0.00508889	0.0682206
LOC105192886	340.532	1.33273	0.525785	-2.53475	0.0112529	0.491934		LOC105192886	340.532	0.0492813	0.500417	-0.0984806	0.921551	1		LOC105192886	23.6058	-1.94111	1.31488	-1.47627	0.139872	0.788228		LOC105192886	23.6058	0.971977	1.29942	0.748009	0.454455	1		LOC105192886	23.6058	-0.877014	1.28511	-0.682442	0.49496	0.694139		LOC105192886	23.6058	1.99027	1.29831	1.53297	0.125283	0.459868
LOC105192887	760.623	0.00205232	0.226536	-0.00905959	0.992772	1		LOC105192887	760.623	-0.161847	0.24458	0.661733	0.508143	1		LOC105192887	898.118	0.0177015	0.262413	0.0674568	0.946218	1		LOC105192887	898.118	0.336781	0.271828	1.23895	0.215365	1		LOC105192887	898.118	0.307542	0.262269	1.17262	0.240949	0.459874		LOC105192887	898.118	0.274148	0.271901	1.00826	0.313328	0.694754
LOC105192888	415.202	-0.0288682	0.116405	0.247998	0.804136	1		LOC105192888	415.202	0.0613686	0.125654	-0.488392	0.625272	1		LOC105192888	1065.15	-0.337171	0.304297	-1.10803	0.267848	0.908568		LOC105192888	1065.15	-0.287795	0.312361	-0.921353	0.356866	1		LOC105192888	1065.15	0.108141	0.303729	0.356043	0.721808	0.861407		LOC105192888	1065.15	-0.377072	0.3124	-1.20702	0.227425	0.604879
LOC105192889	1805.21	-0.0597032	0.0827955	0.721093	0.470852	1		LOC105192889	1805.21	-0.167271	0.0883812	1.89261	0.0584098	0.798703		LOC105192889	2289.57	0.150393	0.256606	0.586084	0.557819	0.966984		LOC105192889	2289.57	-0.0439876	0.265497	-0.16568	0.868408	1		LOC105192889	2289.57	0.269552	0.256561	1.05063	0.293426	0.513023		LOC105192889	2289.57	-0.0507298	0.265516	-0.191061	0.848478	0.970035
LOC105192890	317.415	-0.0349426	0.397618	0.0878799	0.929972	1		LOC105192890	317.415	0.0577099	0.414603	-0.139193	0.889298	1		LOC105192890	6.66773	-0.0557691	1.58924	-0.0350918	0.972007	1		LOC105192890	6.66773	0.0170655	1.54606	0.0110381	0.991193	1		LOC105192890	6.66773	1.6313	1.54858	1.05342	0.292148	0.511568		LOC105192890	6.66773	1.22335	1.54189	0.79341	0.427539	0.783493
LOC105192891	22.7424	0.349994	0.511313	-0.6845	0.493659	1		LOC105192891	22.7424	0.328064	0.496874	-0.660256	0.50909	1		LOC105192891	9.295	-0.171852	0.701469	-0.244989	0.806465	0.999382		LOC105192891	9.295	1.35711	0.693735	1.95624	0.0504374	0.67406		LOC105192891	9.295	0.272228	0.68964	0.394739	0.693036	0.841377		LOC105192891	9.295	1.61881	0.692793	2.33664	0.0194578	0.164789
LOC105192892	1097.16	0.410359	0.347591	-1.18058	0.237769	1		LOC105192892	1097.16	0.348609	0.32749	-1.06449	0.287107	1		LOC105192892	308.097	0.703117	0.629327	1.11725	0.263887	0.906355		LOC105192892	308.097	-0.435302	0.650766	-0.668907	0.503555	1		LOC105192892	308.097	1.44232	0.628982	2.2931	0.0218422	0.115115		LOC105192892	308.097	-0.912325	0.651144	-1.40111	0.161181	0.51247
LOC105192893	2093.92	0.0729646	0.0898223	-0.812322	0.416607	1		LOC105192893	2093.92	-0.0170904	0.0960303	0.177969	0.858747	1		LOC105192893	2409.07	0.193714	0.214987	0.901052	0.367561	0.932254		LOC105192893	2409.07	-0.0303497	0.221948	-0.136742	0.891234	1		LOC105192893	2409.07	0.345404	0.214905	1.60724	0.108001	0.295684		LOC105192893	2409.07	-0.126378	0.221976	-0.569331	0.569132	0.863702
LOC105192894	1226.94	0.00544769	0.0936801	-0.058152	0.953628	1		LOC105192894	1226.94	-0.0940882	0.103242	0.911335	0.362119	1		LOC105192894	2667.31	0.325187	0.241106	1.34873	0.177423	0.835876		LOC105192894	2667.31	-0.233912	0.249026	-0.939309	0.347572	1		LOC105192894	2667.31	0.400911	0.241053	1.66317	0.0962793	0.277648		LOC105192894	2667.31	-0.445314	0.249064	-1.78795	0.0737846	0.350711
LOC105192895	3290.61	-0.0209429	0.069006	0.303493	0.761514	1		LOC105192895	3290.61	-0.0810956	0.0727942	1.11404	0.265262	1		LOC105192895	3738.99	-0.0405422	0.221063	-0.183397	0.854487	1		LOC105192895	3738.99	0.1517	0.228833	0.662928	0.507377	1		LOC105192895	3738.99	0.236917	0.221016	1.07195	0.283745	0.503724		LOC105192895	3738.99	0.116064	0.228851	0.50716	0.612043	0.880913
LOC105192896	18.7261	0.169278	0.504408	-0.335598	0.737174	1		LOC105192896	18.7261	2.00998	0.776647	-2.58802	0.00965285	0.323729		LOC105192896	13.3446	1.69981	0.841755	2.01936	0.0434495	0.521276		LOC105192896	13.3446	1.35595	0.894572	1.51575	0.129582	0.936791		LOC105192896	13.3446	1.73129	0.840953	2.05872	0.0395211	0.1667		LOC105192896	13.3446	1.6948	0.892663	1.89859	0.0576182	0.30744
LOC105192897	19.3894	0.766786	1.01599	-0.754716	0.450419	1		LOC105192897	19.3894	-1.9646	1.03002	1.90733	0.0564777	0.793941		LOC105192897	34.4148	0	1.96094	0	1	1		LOC105192897	34.4148	-0.167655	1.74636	-0.0960023	0.923519	1		LOC105192897	34.4148	0	1.96094	0	1	1		LOC105192897	34.4148	0.846286	1.74338	0.485428	0.627373	0.888598
LOC105192898	48749.1	1.30588	0.927473	-1.40799	0.159133	1		LOC105192898	48749.1	-1.17576	0.994694	1.18203	0.237193	1		LOC105192898	228914	-1.79433	0.654585	-2.74117	0.00612214	0.196554		LOC105192898	228914	-0.394247	0.677558	-0.581865	0.560658	1		LOC105192898	228914	-0.726427	0.654583	-1.10975	0.267105	0.486883		LOC105192898	228914	1.1019	0.677557	1.62629	0.103889	0.416649
LOC105192899	6541.04	-0.0683956	0.137371	0.497888	0.618563	1		LOC105192899	6541.04	-0.174147	0.148168	1.17533	0.239862	1		LOC105192899	4516.31	-0.0150179	0.167727	-0.0895375	0.928655	1		LOC105192899	4516.31	-0.173256	0.173246	-1.00006	0.317281	1		LOC105192899	4516.31	-0.0304986	0.167701	-0.181863	0.85569	0.942048		LOC105192899	4516.31	-0.264672	0.173265	-1.52756	0.126623	0.46251
LOC105192900	8726.25	-0.0162888	0.0865676	0.188163	0.850749	1		LOC105192900	8726.25	0.066564	0.0934794	-0.712071	0.476421	1		LOC105192900	8533.23	0.0970601	0.178835	0.542735	0.587313	0.974474		LOC105192900	8533.23	-0.0124418	0.185221	-0.0671729	0.946444	1		LOC105192900	8533.23	0.242876	0.178821	1.3582	0.1744	0.384744		LOC105192900	8533.23	-0.0414181	0.185235	-0.223598	0.82307	0.963447
LOC105192901	9833.63	-0.0794835	0.214827	0.369988	0.711391	1		LOC105192901	9833.63	0.0842221	0.239782	-0.351245	0.725405	1		LOC105192901	1032.31	-0.103069	0.413018	-0.249551	0.802935	0.99927		LOC105192901	1032.31	0.781081	0.449085	1.73927	0.0819868	0.8111		LOC105192901	1032.31	-0.952782	0.413117	-2.30633	0.0210924	0.112468		LOC105192901	1032.31	-0.147411	0.456729	-0.322753	0.746882	0.939203
LOC105192902	1270.43	0.125293	0.147402	-0.850013	0.395318	1		LOC105192902	1270.43	0.21318	0.160163	-1.33102	0.183183	1		LOC105192902	334.367	0.0320841	0.251447	0.127598	0.898467	1		LOC105192902	334.367	0.649392	0.264219	2.45778	0.0139798	0.397526		LOC105192902	334.367	-0.191144	0.251505	-0.76	0.447255	0.653982		LOC105192902	334.367	1.06519	0.2638	4.03787	5.39382e-05	0.00228359
LOC105192903	66.8462	-0.102694	0.367713	0.279279	0.780031	1		LOC105192903	66.8462	-0.758766	0.362535	2.09294	0.0363543	0.666124		LOC105192903	10.1179	-3.28461	1.25221	-2.62305	0.0087147	0.245777		LOC105192903	10.1179	-0.422143	1.15763	-0.36466	0.715365	1		LOC105192903	10.1179	-0.480827	1.12987	-0.425559	0.670429	0.827024		LOC105192903	10.1179	-1.15099	1.16821	-0.985253	0.3245	0.704133
LOC105192904	19922.8	-0.0574363	0.132918	0.432117	0.665657	1		LOC105192904	19922.8	-0.0130091	0.142402	0.0913545	0.927211	1		LOC105192904	9521.07	0.236988	0.332575	0.712584	0.476103	0.950814		LOC105192904	9521.07	-0.112748	0.344232	-0.327536	0.743263	1		LOC105192904	9521.07	0.656894	0.332559	1.97527	0.0482376	0.18558		LOC105192904	9521.07	0.0623315	0.34423	0.181075	0.856309	0.972992
LOC105192905	1.49375	2.58309	1.99782	-1.29295	0.196027	1		LOC105192905	1.49375	0	2.36586	0	1	1		LOC105192905	0	NA	NA	NA	NA	NA		LOC105192905	0	NA	NA	NA	NA	NA		LOC105192905	0	NA	NA	NA	NA	NA		LOC105192905	0	NA	NA	NA	NA	NA
LOC105192908	2.53177	0.846086	1.05129	-0.804806	0.420932	1		LOC105192908	2.53177	-1.55385	1.50411	1.03307	0.301571	1		LOC105192908	0.88823	-2.14066	3.0759	-0.695948	0.486461	0.954383		LOC105192908	0.88823	-1.77573	3.18197	-0.55806	0.576803	1		LOC105192908	0.88823	0.551959	3.02386	0.182534	0.855163	NA		LOC105192908	0.88823	0.950483	3.12867	0.303797	0.761282	0.945216
LOC105192909	118.503	0.0559925	0.365668	-0.153124	0.878301	1		LOC105192909	118.503	0.0400909	0.404843	-0.0990282	0.921116	1		LOC105192909	20.2109	-1.79036	1.14163	-1.56826	0.116821	0.751558		LOC105192909	20.2109	1.07252	1.53611	0.698206	0.485049	1		LOC105192909	20.2109	-1.04363	1.13871	-0.916503	0.359403	0.575974		LOC105192909	20.2109	1.07483	1.54246	0.696829	0.48591	0.818275
LOC105192910	171.8	0.0673537	0.345088	-0.195178	0.845253	1		LOC105192910	171.8	-1.57413	0.456564	3.44776	0.000565246	0.0432935		LOC105192910	33.2898	-2.19827	1.0584	-2.07697	0.037804	0.492723		LOC105192910	33.2898	0.0179359	0.998338	0.0179658	0.985666	1		LOC105192910	33.2898	-5.47763	1.21575	-4.50555	6.62003e-06	0.000489882		LOC105192910	33.2898	-0.579484	0.999503	-0.579772	0.562068	0.860282
LOC105192912	3995.94	0.0432604	0.0990469	-0.436767	0.66228	1		LOC105192912	3995.94	0.0260396	0.106511	-0.244479	0.80686	1		LOC105192912	1727.85	0.312765	0.188312	1.66088	0.096737	0.71074		LOC105192912	1727.85	-0.436592	0.194906	-2.24001	0.0250901	0.519035		LOC105192912	1727.85	0.249561	0.188289	1.32541	0.185034	0.396614		LOC105192912	1727.85	-0.55196	0.194992	-2.83068	0.00464487	0.0645815
LOC105192914	1220.36	-0.0331662	0.214459	0.15465	0.877097	1		LOC105192914	1220.36	-0.0438086	0.231493	0.189244	0.849902	1		LOC105192914	815.328	0.124133	0.29428	0.421818	0.673158	0.983458		LOC105192914	815.328	0.0135597	0.302785	0.0447832	0.96428	1		LOC105192914	815.328	-0.330806	0.294553	-1.12308	0.261405	0.480927		LOC105192914	815.328	-0.458382	0.302938	-1.51312	0.130249	0.46931
LOC105192915	115.934	0.80631	0.53255	-1.51406	0.130012	1		LOC105192915	115.934	0.413524	0.569641	-0.725938	0.467877	1		LOC105192915	9.45549	-1.17247	1.00974	-1.16116	0.245578	0.889537		LOC105192915	9.45549	0.406666	1.03754	0.391954	0.695093	1		LOC105192915	9.45549	-1.60026	1.01426	-1.57777	0.11462	0.305331		LOC105192915	9.45549	0.257755	1.03947	0.247967	0.80416	0.957421
LOC105192918	92.6168	0.407007	0.472148	-0.862033	0.388669	1		LOC105192918	92.6168	0.753117	0.480075	-1.56875	0.116707	1		LOC105192916	0.182891	0	5.81559	0	1	NA		LOC105192916	0.182891	1.43786	6.00187	0.239569	0.810664	NA		LOC105192916	0.182891	0	5.81559	0	1	NA		LOC105192916	0.182891	-0.695711	6.0197	-0.115572	0.907991	NA
LOC105192921	4269.73	0.0482249	0.0642764	-0.750274	0.45309	1		LOC105192921	4269.73	0.039046	0.0690393	-0.565561	0.571692	1		LOC105192918	5.00797	-2.28463	1.44569	-1.58031	0.114036	0.750099		LOC105192918	5.00797	0.598717	1.2018	0.498185	0.618353	1		LOC105192918	5.00797	2.21716	1.27573	1.73795	0.0822188	0.254687		LOC105192918	5.00797	0.0293907	1.20789	0.0243322	0.980588	1
LOC105192922	4968.51	-0.0528904	0.0991241	0.533578	0.593634	1		LOC105192922	4968.51	0.0606052	0.106895	-0.56696	0.570741	1		LOC105192921	3649.97	-0.169949	0.116732	-1.45589	0.145423	0.792315		LOC105192921	3649.97	-0.117092	0.119989	-0.975855	0.329136	1		LOC105192921	3649.97	0.0540036	0.116583	0.463219	0.643208	0.808177		LOC105192921	3649.97	-0.178435	0.120016	-1.48676	0.137079	0.480754
LOC105192923	10283.9	0.590454	0.441346	-1.33785	0.180946	1		LOC105192923	10283.9	-0.251405	0.414142	0.607049	0.543818	1		LOC105192922	441.503	-0.239214	0.448203	-0.533718	0.593536	0.974474		LOC105192922	441.503	-0.261262	0.463764	-0.563352	0.573196	1		LOC105192922	441.503	-1.15993	0.448671	-2.58526	0.00973051	0.0699186		LOC105192922	441.503	0.133788	0.463666	0.288544	0.772931	0.948495
LOC105192925	5.49162	1.03234	1.09266	-0.944803	0.344759	1		LOC105192925	5.49162	2.29265	1.3633	-1.68169	0.0926282	0.941869		LOC105192923	36.1139	-1.47391	0.90994	-1.61979	0.105278	0.73153		LOC105192923	36.1139	0.77924	0.824145	0.945513	0.344397	1		LOC105192923	36.1139	0.854435	0.840741	1.01629	0.309492	0.52809		LOC105192923	36.1139	-0.0719946	0.825488	-0.0872146	0.930501	0.990972
LOC105192927	3520.35	0.0437813	0.0812499	-0.538848	0.589992	1		LOC105192927	3520.35	-0.00546177	0.087891	0.0621425	0.950449	1		LOC105192925	0.0366643	0	5.81559	0	1	NA		LOC105192925	0.0366643	-0.800676	6.0197	-0.133009	0.894186	NA		LOC105192925	0.0366643	0	5.81559	0	1	NA		LOC105192925	0.0366643	-0.335043	6.0197	-0.0556578	0.955614	NA
LOC105192928	1.30123	2.29419	1.66079	-1.38139	0.16716	1		LOC105192928	1.30123	0	2.00698	0	1	1		LOC105192927	6219.12	0.209839	0.204881	1.0242	0.305743	0.919476		LOC105192927	6219.12	0.108139	0.21196	0.510184	0.609923	1		LOC105192927	6219.12	0.403484	0.204853	1.96963	0.0488808	0.1869		LOC105192927	6219.12	0.056099	0.21197	0.264655	0.791275	0.954029
LOC105192930	221.445	-0.477503	0.69955	0.682586	0.494868	1		LOC105192930	221.445	-0.338058	0.757574	0.446237	0.655426	1		LOC105192928	0	NA	NA	NA	NA	NA		LOC105192928	0	NA	NA	NA	NA	NA		LOC105192928	0	NA	NA	NA	NA	NA		LOC105192928	0	NA	NA	NA	NA	NA
LOC105192933	153.233	-0.200161	0.308758	0.648276	0.516807	1		LOC105192933	153.233	-0.0431821	0.372448	0.115941	0.907699	1		LOC105192930	44.088	-0.0838521	0.894246	-0.0937685	0.925293	1		LOC105192930	44.088	-0.0641789	0.936253	-0.0685487	0.945349	1		LOC105192930	44.088	-5.34876	0.969485	-5.51712	3.4461e-08	4.54239e-06		LOC105192930	44.088	-1.64668	0.952495	-1.7288	0.083844	0.375183
LOC105192934	474.035	-0.103057	0.225443	0.45713	0.647578	1		LOC105192934	474.035	0.248485	0.250397	-0.992365	0.32102	1		LOC105192933	14.5048	-1.13091	0.472475	-2.39358	0.0166849	0.342525		LOC105192933	14.5048	0.129206	0.697135	0.185338	0.852964	1		LOC105192933	14.5048	-0.592317	0.463565	-1.27774	0.20134	0.415197		LOC105192933	14.5048	1.30206	0.648527	2.00772	0.0446735	0.268705
LOC105192935	6146.67	-0.000851967	0.164871	0.00516749	0.995877	1		LOC105192935	6146.67	0.0262943	0.186235	-0.141188	0.887721	1		LOC105192934	94.1527	-0.243322	0.583179	-0.417235	0.676507	0.98419		LOC105192934	94.1527	0.0966654	0.60286	0.160345	0.87261	1		LOC105192934	94.1527	-1.2941	0.585556	-2.21004	0.0271022	0.13268		LOC105192934	94.1527	0.406832	0.60261	0.675116	0.499602	0.825973
LOC105192937	1030.54	0.139482	0.151063	-0.923339	0.35583	1		LOC105192937	1030.54	0.0325298	0.164191	-0.198121	0.84295	1		LOC105192935	543.951	-0.204998	0.518423	-0.395427	0.692528	0.987997		LOC105192935	543.951	0.0649999	0.548574	0.118489	0.90568	1		LOC105192935	543.951	-1.29169	0.518628	-2.49059	0.012753	0.0828707		LOC105192935	543.951	0.571387	0.547238	1.04413	0.296426	0.678167
LOC105192938	8243.38	-0.078501	0.0875255	0.896893	0.369776	1		LOC105192938	8243.38	-0.278792	0.0941508	2.96112	0.0030652	0.155776		LOC105192937	1481.96	0.154258	0.17646	0.874181	0.38202	0.937648		LOC105192937	1481.96	0.33444	0.182801	1.82953	0.0673208	0.755456		LOC105192937	1481.96	0.523874	0.176302	2.97146	0.00296384	0.0356846		LOC105192937	1481.96	0.488918	0.182788	2.67478	0.00747779	0.0878742
LOC105192939	1867.14	0.0787238	0.0744695	-1.05713	0.290453	1		LOC105192939	1867.14	-0.0740609	0.0798406	0.92761	0.35361	1		LOC105192938	8500.5	0.130003	0.201797	0.64423	0.519426	0.960958		LOC105192938	8500.5	-0.0488636	0.208869	-0.233944	0.815029	1		LOC105192938	8500.5	0.28237	0.201781	1.39939	0.161696	0.369332		LOC105192938	8500.5	-0.110132	0.20888	-0.527252	0.598018	0.875363
LOC105192940	13644.4	0.0269969	0.0773524	-0.349012	0.72708	1		LOC105192940	13644.4	-0.0862839	0.0835962	1.03215	0.302002	1		LOC105192939	3972.27	-0.150485	0.144524	-1.04124	0.297762	0.914832		LOC105192939	3972.27	0.0761592	0.149771	0.508504	0.6111	1		LOC105192939	3972.27	0.114275	0.144466	0.791014	0.428936	0.636594		LOC105192939	3972.27	0.022943	0.149807	0.15315	0.87828	0.977796
LOC105192941	861.434	0.0682386	0.125064	-0.545632	0.585319	1		LOC105192941	861.434	0.0333319	0.135159	-0.246613	0.805208	1		LOC105192940	1121.39	-0.390091	0.315835	-1.23511	0.21679	0.87947		LOC105192940	1121.39	-0.00694067	0.326864	-0.0212341	0.983059	1		LOC105192940	1121.39	-0.851287	0.315932	-2.69453	0.00704884	0.0580693		LOC105192940	1121.39	0.306569	0.326824	0.938025	0.348232	0.722808
LOC105192942	3360.2	-0.122641	0.0803026	1.52723	0.126703	1		LOC105192942	3360.2	-0.0572109	0.086337	0.662647	0.507557	1		LOC105192941	2098.53	0.0416011	0.203565	0.204363	0.83807	1		LOC105192941	2098.53	0.116052	0.210791	0.550554	0.581939	1		LOC105192941	2098.53	0.0414736	0.203535	0.203766	0.838536	0.933806		LOC105192941	2098.53	0.199647	0.210799	0.947099	0.343588	0.720777
LOC105192943	501.835	-0.0347401	0.218353	0.159101	0.873589	1		LOC105192943	501.835	-0.0676023	0.234462	0.288329	0.773095	1		LOC105192942	3803.67	0.12152	0.182262	0.666736	0.504941	0.957679		LOC105192942	3803.67	-0.0718221	0.188512	-0.380995	0.703207	1		LOC105192942	3803.67	0.154581	0.182235	0.848253	0.396297	0.608992		LOC105192942	3803.67	-0.157347	0.188537	-0.834571	0.403959	0.769079
LOC105192944	7896.97	-0.0535133	0.10628	0.503514	0.614603	1		LOC105192944	7896.97	-0.0198476	0.114316	0.173619	0.862165	1		LOC105192943	335.157	0.100533	0.208119	0.483055	0.629056	0.981042		LOC105192943	335.157	0.330988	0.217492	1.52184	0.12805	0.934205		LOC105192943	335.157	0.262126	0.207805	1.2614	0.207163	0.422166		LOC105192943	335.157	0.413341	0.217546	1.90002	0.0574311	0.307201
LOC105192947	1910.48	0.304292	0.411919	-0.738718	0.460078	1		LOC105192947	1910.48	0.348687	0.428199	-0.814312	0.415466	1		LOC105192944	2648.86	-0.0815874	0.276956	-0.294586	0.76831	0.996079		LOC105192944	2648.86	-0.386798	0.286241	-1.3513	0.176599	1		LOC105192944	2648.86	-0.615313	0.277062	-2.22085	0.0263614	0.130354		LOC105192944	2648.86	0.15396	0.286206	0.537933	0.590623	0.874224
LOC105192948	3518.83	-0.0163211	0.0665359	0.245297	0.806226	1		LOC105192948	3518.83	0.0702553	0.0714415	-0.983397	0.325412	1		LOC105192947	91.148	-0.680896	0.875101	-0.778077	0.436524	0.943169		LOC105192947	91.148	-0.0166124	0.878963	-0.0189	0.984921	1		LOC105192947	91.148	0.0486426	0.867313	0.0560843	0.955275	0.994685		LOC105192947	91.148	1.08807	0.878504	1.23855	0.215513	0.590333
LOC105192950	1097.15	-0.168737	0.125921	1.34002	0.180239	1		LOC105192950	1097.15	-0.046263	0.133662	0.346119	0.729253	1		LOC105192948	1795.32	0.0960804	0.144527	0.66479	0.506185	0.958627		LOC105192948	1795.32	0.140819	0.149374	0.942724	0.345822	1		LOC105192948	1795.32	-0.0112555	0.144511	-0.0778866	0.937918	0.987513		LOC105192948	1795.32	0.1712	0.149402	1.14591	0.251834	0.632638
LOC105192952	668.652	-0.166729	0.181781	0.917193	0.359041	1		LOC105192952	668.652	-0.00487142	0.178187	0.0273388	0.97819	1		LOC105192950	1465.53	-0.0345149	0.166318	-0.207523	0.835602	1		LOC105192950	1465.53	0.091209	0.171288	0.532489	0.594388	1		LOC105192950	1465.53	0.0505332	0.166194	0.304062	0.761081	0.885152		LOC105192950	1465.53	-0.0966124	0.171376	-0.563745	0.572928	0.865142
LOC105192953	4149.62	0.0663961	0.0992941	-0.668682	0.503699	1		LOC105192953	4149.62	0.0151041	0.1074	-0.140635	0.888159	1		LOC105192952	291.11	-0.245487	0.360269	-0.681399	0.495619	0.955811		LOC105192952	291.11	0.65999	0.370862	1.77961	0.0751396	0.787263		LOC105192952	291.11	0.301078	0.359397	0.83773	0.402182	0.614268		LOC105192952	291.11	1.00135	0.370745	2.7009	0.00691516	0.0833811
LOC105192954	8850.04	0.011369	0.123688	-0.0919173	0.926764	1		LOC105192954	8850.04	-0.122547	0.133502	0.917936	0.358652	1		LOC105192953	4466.62	-0.0388218	0.18353	-0.211528	0.832475	1		LOC105192953	4466.62	0.148056	0.19039	0.777649	0.436776	1		LOC105192953	4466.62	0.136158	0.183505	0.741985	0.458096	0.662486		LOC105192953	4466.62	-0.00299907	0.190451	-0.0157472	0.987436	1
LOC105192956	2893.4	-0.0263428	0.207732	0.126811	0.89909	1		LOC105192956	2893.4	0.262562	0.227498	-1.15413	0.248447	1		LOC105192954	13284.8	0.0585339	0.293056	0.199736	0.841687	1		LOC105192954	13284.8	-0.22935	0.303342	-0.756075	0.449604	1		LOC105192954	13284.8	0.398697	0.293045	1.36053	0.173662	0.384582		LOC105192954	13284.8	-0.402832	0.303352	-1.32794	0.184199	0.547229
LOC105192958	783.978	0.0046985	0.14106	-0.0333084	0.973429	1		LOC105192958	783.978	-0.183696	0.155152	1.18398	0.236423	1		LOC105192956	382.84	-0.0708817	0.533258	-0.132922	0.894255	1		LOC105192956	382.84	-0.305357	0.547106	-0.558133	0.576754	1		LOC105192956	382.84	-0.315113	0.533442	-0.590717	0.55471	0.742312		LOC105192956	382.84	-0.634312	0.547205	-1.15919	0.246381	0.626116
LOC105192961	3076.77	-0.00122029	0.100301	0.0121663	0.990293	1		LOC105192961	3076.77	0.075467	0.106575	-0.708114	0.478874	1		LOC105192958	1080.04	0.0818879	0.154519	0.529952	0.596145	0.974841		LOC105192958	1080.04	-0.346397	0.156356	-2.21544	0.0267301	0.533367		LOC105192958	1080.04	0.0607125	0.15434	0.393368	0.694047	0.841798		LOC105192958	1080.04	-0.437414	0.156435	-2.79614	0.00517165	0.0691155
LOC105192962	2852.33	-0.0132398	0.0857661	0.154371	0.877317	1		LOC105192962	2852.33	-0.0593017	0.0937938	0.632256	0.527219	1		LOC105192961	1952.02	-0.0551806	0.135492	-0.407262	0.683815	0.986197		LOC105192961	1952.02	-0.0469376	0.139446	-0.336601	0.736418	1		LOC105192961	1952.02	0.12468	0.135331	0.921297	0.356895	0.573407		LOC105192961	1952.02	-0.276848	0.139547	-1.9839	0.0472668	0.276409
LOC105192963	582.231	-0.0401574	0.152727	0.262935	0.7926	1		LOC105192963	582.231	-0.0715232	0.16546	0.432269	0.665546	1		LOC105192962	1307.1	0.0784662	0.234272	0.334937	0.737673	0.991978		LOC105192962	1307.1	-0.24943	0.241174	-1.03423	0.301028	1		LOC105192962	1307.1	-0.38163	0.234481	-1.62755	0.10362	0.288913		LOC105192962	1307.1	-0.338672	0.241215	-1.40403	0.160311	0.511281
LOC105192967	1084.06	-0.0129446	0.131929	0.098118	0.921839	1		LOC105192967	1084.06	0.0410465	0.142793	-0.287453	0.773765	1		LOC105192963	438.399	-0.0462751	0.21929	-0.211022	0.83287	1		LOC105192963	438.399	0.224398	0.227142	0.987922	0.323191	1		LOC105192963	438.399	0.2359	0.218905	1.07764	0.281194	0.501301		LOC105192963	438.399	0.287334	0.227194	1.26471	0.205976	0.577402
LOC105192968	2146.62	-0.0769717	0.141748	0.543018	0.587117	1		LOC105192968	2146.62	-0.0881479	0.153127	0.575651	0.564851	1		LOC105192967	1484.94	-0.0564748	0.168918	-0.334332	0.738129	0.991978		LOC105192967	1484.94	0.0899724	0.174796	0.514727	0.606744	1		LOC105192967	1484.94	0.13374	0.16879	0.792347	0.428158	0.636055		LOC105192967	1484.94	-0.0272882	0.174891	-0.15603	0.87601	0.977343
LOC105192969	2316.33	-0.0119008	0.198826	0.0598552	0.952271	1		LOC105192969	2316.33	-0.264871	0.213819	1.23876	0.215434	1		LOC105192968	449.717	-0.0387752	0.269641	-0.143803	0.885656	1		LOC105192968	449.717	-0.0943495	0.278331	-0.338983	0.734622	1		LOC105192968	449.717	-0.517751	0.269955	-1.91792	0.0551217	0.201423		LOC105192968	449.717	0.015544	0.278335	0.0558465	0.955464	0.996468
LOC105192970	2188.48	0.0523528	0.111321	-0.470288	0.638149	1		LOC105192970	2188.48	0.00755395	0.121035	-0.0624113	0.950235	1		LOC105192969	207.709	-0.290916	0.276142	-1.0535	0.292112	0.912704		LOC105192969	207.709	-0.249588	0.284749	-0.876517	0.380749	1		LOC105192969	207.709	0.73539	0.274269	2.68128	0.0073342	0.0590912		LOC105192969	207.709	0.0314175	0.284463	0.110445	0.912057	0.986151
LOC105192971	1299.41	-0.0898588	0.100764	0.891774	0.372514	1		LOC105192971	1299.41	-0.146168	0.109275	1.33762	0.181021	1		LOC105192970	2663.48	-0.0784811	0.154581	-0.507702	0.611662	0.977988		LOC105192970	2663.48	0.289772	0.160087	1.81009	0.0702821	0.769562		LOC105192970	2663.48	0.192659	0.15449	1.24707	0.212372	0.428835		LOC105192970	2663.48	0.334434	0.160105	2.08885	0.0367215	0.239649
LOC105192973	2.75732	0.321081	0.832433	-0.385714	0.699708	1		LOC105192973	2.75732	1.25107	1.42137	-0.880187	0.378758	1		LOC105192971	211.45	0.604593	0.685584	0.881866	0.37785	0.937648		LOC105192971	211.45	0.058853	0.70712	0.0832292	0.933669	1		LOC105192971	211.45	-0.303719	0.686537	-0.442393	0.658205	0.818809		LOC105192971	211.45	-0.959647	0.707678	-1.35605	0.175083	0.532987
LOC105192974	2727.15	-0.0349742	0.0793839	0.440571	0.659524	1		LOC105192974	2727.15	-0.0917195	0.0855869	1.07165	0.283876	1		LOC105192973	0.226649	-3.00208	5.78593	-0.518859	0.603859	NA		LOC105192973	0.226649	0	6.0197	0	1	NA		LOC105192973	0.226649	-3.14047	5.78593	-0.542776	0.587284	NA		LOC105192973	0.226649	0.489338	6.0197	0.0812894	0.935212	NA
LOC105192975	2096.57	-0.0710016	0.0985798	0.720245	0.471374	1		LOC105192975	2096.57	-0.118476	0.10575	1.12034	0.262568	1		LOC105192974	4111.29	0.134043	0.217049	0.617571	0.536858	0.965126		LOC105192974	4111.29	0.0719366	0.223643	0.321658	0.747712	1		LOC105192974	4111.29	0.495757	0.21688	2.28586	0.0222626	0.116494		LOC105192974	4111.29	0.213035	0.223642	0.952574	0.340806	0.718566
LOC105192976	6923.69	-0.0330905	0.170912	0.193611	0.84648	1		LOC105192976	6923.69	-0.0437701	0.184642	0.237054	0.812615	1		LOC105192975	2796.09	0.132938	0.202868	0.655293	0.512279	0.959572		LOC105192975	2796.09	-0.0301003	0.209987	-0.143343	0.886019	1		LOC105192975	2796.09	0.220286	0.202831	1.08606	0.277454	0.497295		LOC105192975	2796.09	-0.0959349	0.210021	-0.456787	0.647824	0.896487
LOC105192977	3381.38	0.0720441	0.104851	-0.68711	0.492013	1		LOC105192977	3381.38	0.0540987	0.112255	-0.481928	0.629857	1		LOC105192976	4604.32	0.111447	0.222785	0.500245	0.616902	0.97879		LOC105192976	4604.32	-0.345814	0.230483	-1.50039	0.133514	0.945187		LOC105192976	4604.32	0.289906	0.222751	1.30148	0.193094	0.405681		LOC105192976	4604.32	-0.531999	0.230512	-2.3079	0.0210045	0.172266
LOC105192978	11.9703	0.921868	0.585001	-1.57584	0.115062	1		LOC105192978	11.9703	-0.467627	0.614713	0.760725	0.446821	1		LOC105192977	2526.84	0.390453	0.340222	1.14764	0.251117	0.895215		LOC105192977	2526.84	0.0123444	0.351758	0.0350935	0.972005	1		LOC105192977	2526.84	-0.0116156	0.340273	-0.0341361	0.972769	1		LOC105192977	2526.84	0.00218167	0.351768	0.00620204	0.995052	1
LOC105192979	72544.7	0.0494807	0.138416	-0.357477	0.720735	1		LOC105192979	72544.7	-0.0364361	0.14894	0.244636	0.806738	1		LOC105192978	142.283	-1.66353	0.786847	-2.11418	0.0345001	0.467829		LOC105192978	142.283	1.64441	0.659312	2.49413	0.0126266	0.375033		LOC105192978	142.283	-3.45334	0.960868	-3.59398	0.000325662	0.00905699		LOC105192978	142.283	1.66695	0.659341	2.52821	0.0114646	0.118112
LOC105192980	6619.44	0.198107	0.121918	-1.62493	0.104178	1		LOC105192980	6619.44	-0.0116665	0.131204	0.0889193	0.929146	1		LOC105192979	3459.95	-0.147624	0.299425	-0.493024	0.621996	0.979792		LOC105192979	3459.95	0.0901795	0.309925	0.290972	0.771073	1		LOC105192979	3459.95	-0.170633	0.299412	-0.569895	0.568749	0.752504		LOC105192979	3459.95	0.307926	0.309916	0.993579	0.320428	0.701291
LOC105192981	6.72707	0.515508	0.849124	-0.607105	0.543781	1		LOC105192981	6.72707	-1.16758	1.47229	0.793034	0.427758	1		LOC105192980	3868.19	0.0133655	0.202	0.0661657	0.947246	1		LOC105192980	3868.19	0.00146678	0.209198	0.00701143	0.994406	1		LOC105192980	3868.19	0.289921	0.201959	1.43555	0.151131	0.357393		LOC105192980	3868.19	-0.229093	0.209255	-1.0948	0.273603	0.655679
LOC105192982	2846.03	-0.0227294	0.10901	0.208508	0.834832	1		LOC105192982	2846.03	-0.0274354	0.118221	0.23207	0.816484	1		LOC105192981	0.389206	0	4.19945	0	1	NA		LOC105192981	0.389206	1.30926	4.33726	0.301864	0.762756	NA		LOC105192981	0.389206	0.285085	4.19945	0.0678863	0.945876	NA		LOC105192981	0.389206	3.31189	4.3006	0.7701	0.441241	NA
LOC105192983	843.715	-0.126591	0.131287	0.964228	0.334932	1		LOC105192983	843.715	0.153898	0.139492	-1.10327	0.26991	1		LOC105192982	642.029	-0.498189	0.322378	-1.54536	0.12226	0.759731		LOC105192982	642.029	-0.185053	0.332057	-0.557292	0.577328	1		LOC105192982	642.029	-1.09137	0.322851	-3.38042	0.000723745	0.015392		LOC105192982	642.029	-0.591066	0.332203	-1.77923	0.0752021	0.354603
LOC105192984	656.276	0.0479551	0.12827	-0.37386	0.708508	1		LOC105192984	656.276	-0.0583277	0.137926	0.422891	0.672374	1		LOC105192983	109.929	-0.462967	0.343194	-1.34899	0.177339	0.835876		LOC105192983	109.929	-0.179892	0.354578	-0.507341	0.611915	1		LOC105192983	109.929	-0.826113	0.343844	-2.40258	0.0162797	0.0959496		LOC105192983	109.929	0.266653	0.35391	0.753449	0.45118	0.798599
LOC105192985	7575.64	0.121425	0.1078	-1.1264	0.259998	1		LOC105192985	7575.64	-0.0373231	0.116242	0.321081	0.748149	1		LOC105192984	1204.18	-0.0745977	0.192972	-0.386573	0.699073	0.988247		LOC105192984	1204.18	0.157313	0.199054	0.790302	0.429352	1		LOC105192984	1204.18	0.286392	0.192727	1.486	0.137279	0.338887		LOC105192984	1204.18	0.0406953	0.199128	0.204367	0.838067	0.967805
LOC105192986	14620.8	0.105555	0.143751	-0.73429	0.462772	1		LOC105192986	14620.8	-0.262658	0.155028	1.69426	0.0902161	0.939422		LOC105192985	8093.34	0.121971	0.214293	0.56918	0.569234	0.967837		LOC105192985	8093.34	-0.360965	0.221748	-1.62782	0.103563	0.881169		LOC105192985	8093.34	0.288607	0.214274	1.34691	0.178011	0.388974		LOC105192985	8093.34	-0.660328	0.221772	-2.9775	0.00290608	0.0466341
LOC105192987	1844.47	0.500811	0.196035	-2.55471	0.0106277	0.480473		LOC105192987	1844.47	-0.0706665	0.186873	0.378153	0.705317	1		LOC105192986	9854.58	0.0383795	0.328111	0.116971	0.906883	1		LOC105192986	9854.58	-0.232256	0.339589	-0.683933	0.494018	1		LOC105192986	9854.58	0.283647	0.328097	0.86452	0.387302	0.602005		LOC105192986	9854.58	-0.346978	0.339597	-1.02174	0.306905	0.687947
LOC105192988	4.79948	0.489629	0.798059	-0.613525	0.539529	1		LOC105192988	4.79948	-1.16758	1.43029	0.81632	0.414317	1		LOC105192987	1007.74	-0.233084	0.511484	-0.455702	0.648605	0.981043		LOC105192987	1007.74	-0.655301	0.528754	-1.23933	0.215224	1		LOC105192987	1007.74	-0.802876	0.511675	-1.56911	0.116621	0.308407		LOC105192987	1007.74	-1.09943	0.528861	-2.07885	0.0376307	0.242688
LOC105192989	6639.78	0.0850337	0.175091	-0.485654	0.627213	1		LOC105192989	6639.78	0.0817689	0.18847	-0.433857	0.664392	1		LOC105192988	1.1067	0	3.42377	0	1	1		LOC105192988	1.1067	1.95557	3.52375	0.554968	0.578917	1		LOC105192988	1.1067	0	3.42377	0	1	1		LOC105192988	1.1067	5.47245	3.47491	1.57485	0.115292	0.439385
LOC105192990	23670.3	0.0330297	0.104309	-0.316653	0.751507	1		LOC105192990	23670.3	-0.0299181	0.112826	0.265169	0.790879	1		LOC105192989	8850.77	0.581449	0.312847	1.85857	0.0630876	0.605174		LOC105192989	8850.77	-0.218562	0.323551	-0.675511	0.499351	1		LOC105192989	8850.77	0.259129	0.312864	0.82825	0.407529	0.618924		LOC105192989	8850.77	-0.58106	0.323562	-1.79582	0.0725224	0.347538
LOC105192991	3076.75	0.101957	0.109006	-0.935326	0.34962	1		LOC105192991	3076.75	-0.239247	0.1171	2.0431	0.0410424	0.702679		LOC105192990	3287.62	-0.29639	0.354444	-0.836212	0.403036	0.937746		LOC105192990	3287.62	-0.109098	0.366892	-0.297357	0.766194	1		LOC105192990	3287.62	-1.25493	0.354524	-3.53975	0.000400506	0.0104066		LOC105192990	3287.62	0.143769	0.366883	0.391866	0.695157	0.918658
LOC105192993	2876.8	0.0201954	0.315519	-0.0640069	0.948965	1		LOC105192993	2876.8	-1.19228	0.339232	3.51465	0.000440338	0.0352292		LOC105192991	1438.93	-0.0155275	0.133974	-0.115899	0.907733	1		LOC105192991	1438.93	0.0257755	0.137218	0.187843	0.850999	1		LOC105192991	1438.93	0.0311066	0.133822	0.232447	0.816191	0.919932		LOC105192991	1438.93	0.0872451	0.137236	0.635729	0.524953	0.840856
LOC105192994	249.525	-0.00397955	0.152613	0.0260761	0.979197	1		LOC105192994	249.525	-0.227901	0.17971	1.26816	0.204742	1		LOC105192993	1282.21	-0.105821	0.328128	-0.322499	0.747074	0.99452		LOC105192993	1282.21	-0.249897	0.338577	-0.738078	0.460467	1		LOC105192993	1282.21	0.618713	0.32777	1.88765	0.0590735	0.210476		LOC105192993	1282.21	0.374903	0.338503	1.10753	0.268064	0.650453
LOC105192995	496.964	0.117499	0.204892	-0.573467	0.566328	1		LOC105192995	496.964	-0.00647112	0.218717	0.0295867	0.976397	1		LOC105192994	1237.76	-0.212837	0.202637	-1.05034	0.293562	0.913012		LOC105192994	1237.76	-0.273052	0.202472	-1.34859	0.177469	1		LOC105192994	1237.76	0.218112	0.201297	1.08353	0.278572	0.49817		LOC105192994	1237.76	-0.466674	0.202544	-2.30406	0.0212194	0.173348
LOC105192997	35246.9	-0.35045	0.406703	0.861685	0.388861	1		LOC105192997	35246.9	-0.0809045	0.432077	0.187246	0.851468	1		LOC105192995	409.719	-0.236601	0.208325	-1.13573	0.256069	0.898426		LOC105192995	409.719	-0.076349	0.213641	-0.35737	0.720815	1		LOC105192995	409.719	0.181419	0.207559	0.874061	0.382085	0.597271		LOC105192995	409.719	-0.0344656	0.213706	-0.161276	0.871876	0.977343
LOC105192998	2755.31	0.114081	0.0973352	-1.17204	0.24118	1		LOC105192998	2755.31	-0.222042	0.104215	2.13061	0.0331216	0.648822		LOC105192997	1392.02	-0.270113	0.630876	-0.428156	0.668538	0.982575		LOC105192997	1392.02	-0.459202	0.653954	-0.702193	0.482559	1		LOC105192997	1392.02	0.130541	0.630833	0.206934	0.836061	0.932244		LOC105192997	1392.02	1.14105	0.653534	1.74598	0.0808153	0.368598
LOC105192999	2430.88	0.0222672	0.124756	-0.178486	0.858341	1		LOC105192999	2430.88	-0.0991421	0.135012	0.734319	0.462754	1		LOC105192998	2132.79	0.187448	0.246057	0.761807	0.446175	0.943837		LOC105192998	2132.79	-0.301101	0.253723	-1.18673	0.235334	1		LOC105192998	2132.79	-0.168215	0.246148	-0.683392	0.494359	0.693698		LOC105192998	2132.79	-0.259152	0.253732	-1.02136	0.307083	0.688133
LOC105193001	12499.4	-0.0276923	0.162155	0.170777	0.864399	1		LOC105193001	12499.4	-0.0492573	0.174688	0.281972	0.777965	1		LOC105192999	2988.95	-0.117512	0.125945	-0.933043	0.350798	0.928848		LOC105192999	2988.95	-0.120338	0.129097	-0.932152	0.351258	1		LOC105192999	2988.95	0.0152625	0.125793	0.12133	0.903429	0.969064		LOC105192999	2988.95	-0.284666	0.129142	-2.20429	0.0275041	0.203298
LOC105193002	214.545	1.10173	0.559061	-1.97068	0.0487601	1		LOC105193002	214.545	0.139947	0.551653	-0.253687	0.799737	1		LOC105193001	3707.84	0.0158146	0.255793	0.0618257	0.950702	1		LOC105193001	3707.84	-0.137461	0.264344	-0.52001	0.603057	1		LOC105193001	3707.84	-0.0257767	0.255771	-0.10078	0.919725	0.976933		LOC105193001	3707.84	0.0635471	0.264338	0.2404	0.81002	0.959634
LOC105193004	17315.7	0.290852	0.162121	-1.79404	0.0728062	1		LOC105193004	17315.7	-0.0616338	0.17467	0.352858	0.724195	1		LOC105193002	10.3534	-2.21498	1.00469	-2.20464	0.0274792	0.426685		LOC105193002	10.3534	-0.223947	0.99168	-0.225826	0.821337	1		LOC105193002	10.3534	-1.49226	0.980788	-1.52149	0.128136	0.326244		LOC105193002	10.3534	0.251882	0.989476	0.254561	0.799062	0.955521
LOC105193005	4566.16	0.16689	0.126436	-1.31997	0.186847	1		LOC105193005	4566.16	0.0939234	0.137946	-0.680871	0.495953	1		LOC105193004	7507.44	0.17154	0.257703	0.665651	0.505634	0.957864		LOC105193004	7507.44	0.169992	0.266876	0.63697	0.524144	1		LOC105193004	7507.44	0.430721	0.257689	1.67148	0.0946272	0.275356		LOC105193004	7507.44	0.479665	0.266862	1.79742	0.0722686	0.347264
LOC105193006	27.881	0.374663	0.338929	-1.10543	0.268972	1		LOC105193006	27.881	0.22226	0.384234	-0.578448	0.562961	1		LOC105193005	1684.58	0.431893	0.184009	2.34714	0.0189183	0.362414		LOC105193005	1684.58	0.166331	0.192709	0.863119	0.388072	1		LOC105193005	1684.58	0.39234	0.183989	2.13241	0.0329733	0.148521		LOC105193005	1684.58	0.547545	0.192498	2.84442	0.00444921	0.0624239
LOC105193008	2403.24	0.00363953	0.0630452	-0.0577289	0.953965	1		LOC105193008	2403.24	-0.0256219	0.068757	0.372645	0.709413	1		LOC105193006	15.7125	-0.297874	1.1288	-0.263885	0.791869	0.998899		LOC105193006	15.7125	0.583316	0.517661	1.12683	0.259814	1		LOC105193006	15.7125	0.285129	1.12877	0.252602	0.800576	0.909939		LOC105193006	15.7125	0.853706	0.51701	1.65124	0.0986903	0.407576
LOC105193009	28811.3	-0.0166055	0.115423	0.143866	0.885606	1		LOC105193009	28811.3	0.0144672	0.124452	-0.116247	0.907457	1		LOC105193008	4607.68	0.375124	0.188187	1.99336	0.0462223	0.533017		LOC105193008	4607.68	-0.239137	0.194433	-1.22992	0.218728	1		LOC105193008	4607.68	0.309718	0.188173	1.64592	0.0997799	0.283479		LOC105193008	4607.68	-0.386218	0.194456	-1.98614	0.0470172	0.275259
LOC105193010	4088.13	0.0289492	0.0826259	-0.350365	0.726065	1		LOC105193010	4088.13	-0.0648754	0.0880393	0.736891	0.461189	1		LOC105193009	14661.8	0.339522	0.192846	1.76059	0.0783083	0.660099		LOC105193009	14661.8	-0.112509	0.199592	-0.563693	0.572963	1		LOC105193009	14661.8	0.325032	0.192842	1.68549	0.0918943	0.270489		LOC105193009	14661.8	-0.384151	0.199606	-1.92455	0.0542863	0.297632
LOC105193011	940.66	0.0308479	0.117275	-0.263038	0.792521	1		LOC105193011	940.66	-0.102245	0.127093	0.804487	0.421116	1		LOC105193010	4449.93	0.123209	0.152811	0.806288	0.420077	0.940118		LOC105193010	4449.93	0.177509	0.158082	1.12289	0.261485	1		LOC105193010	4449.93	0.352817	0.15276	2.30961	0.0209098	0.111832		LOC105193010	4449.93	0.0195576	0.158117	0.123691	0.90156	0.983841
LOC105193012	950.529	0.103493	0.0966055	-1.07129	0.284038	1		LOC105193012	950.529	-0.0731691	0.102961	0.710651	0.477301	1		LOC105193011	1462.72	0.115692	0.183692	0.629812	0.528818	0.96372		LOC105193011	1462.72	0.318864	0.191096	1.66861	0.0951953	0.859979		LOC105193011	1462.72	0.361397	0.183594	1.96846	0.0490157	0.187162		LOC105193011	1462.72	0.376992	0.191127	1.97246	0.0485568	0.280344
LOC105193013	4271.87	-0.290043	0.136901	2.11864	0.0341209	0.868876		LOC105193013	4271.87	0.371119	0.152055	-2.4407	0.0146589	0.421654		LOC105193012	515.521	0.236298	0.216691	1.09048	0.275502	0.908655		LOC105193012	515.521	-0.384577	0.22223	-1.73054	0.0835341	0.81952		LOC105193012	515.521	-0.379236	0.21734	-1.7449	0.0810029	0.252523		LOC105193012	515.521	-0.353279	0.222287	-1.58929	0.111994	0.433451
LOC105193014	8372.51	0.0256082	0.145416	-0.176103	0.860213	1		LOC105193014	8372.51	-0.164546	0.155927	1.05528	0.291299	1		LOC105193013	892.247	-0.137273	0.336058	-0.40848	0.682921	0.986153		LOC105193013	892.247	0.837773	0.348855	2.40149	0.0163283	0.413429		LOC105193013	892.247	-0.926677	0.336232	-2.75606	0.00585014	0.0522172		LOC105193013	892.247	1.52541	0.34868	4.37482	1.21535e-05	0.000678396
LOC105193015	92.8096	-0.225969	0.252991	0.89319	0.371755	1		LOC105193015	92.8096	0.00279055	0.264667	-0.0105436	0.991588	1		LOC105193014	533.832	0.510402	0.413697	1.23376	0.217293	0.879555		LOC105193014	533.832	0.154401	0.42842	0.360396	0.718551	1		LOC105193014	533.832	-0.304955	0.413949	-0.736696	0.461307	0.665608		LOC105193014	533.832	0.854828	0.428233	1.99617	0.045915	0.272377
LOC105193016	15.9203	0.581536	0.641402	-0.906664	0.364585	1		LOC105193016	15.9203	0.377134	0.731871	-0.515302	0.606342	1		LOC105193015	10.662	0.3771	0.890291	0.423569	0.67188	0.983458		LOC105193015	10.662	1.14366	0.93945	1.21737	0.223464	1		LOC105193015	10.662	-0.926397	0.901845	-1.02723	0.304314	0.522496		LOC105193015	10.662	1.23427	0.939652	1.31354	0.189003	0.553501
LOC105193017	2394.41	0.148187	0.155738	-0.951515	0.341343	1		LOC105193017	2394.41	0.0566176	0.168982	-0.33505	0.737587	1		LOC105193016	5.11165	-0.847516	1.57481	-0.538169	0.59046	0.974474		LOC105193016	5.11165	2.40973	1.82901	1.31751	0.187669	1		LOC105193016	5.11165	-0.901263	1.57405	-0.572574	0.566933	0.751314		LOC105193016	5.11165	2.97836	1.81755	1.63867	0.101282	0.412673
LOC105193018	7.61357	0.880593	0.883646	-0.996545	0.318985	1		LOC105193018	7.61357	-1.68829	1.08476	1.55637	0.119621	1		LOC105193017	1841.79	0.370812	0.194964	1.90196	0.0571767	0.581648		LOC105193017	1841.79	-0.211131	0.201739	-1.04655	0.295306	1		LOC105193017	1841.79	0.292944	0.194946	1.50269	0.132918	0.333257		LOC105193017	1841.79	-0.287922	0.201796	-1.42679	0.153639	0.503958
LOC105193019	156.946	0.191466	0.304369	-0.629058	0.529311	1		LOC105193019	156.946	0.169861	0.302996	-0.560604	0.575067	1		LOC105193018	50.4078	3.26169	1.07079	3.04605	0.0023187	0.102482		LOC105193018	50.4078	1.02008	0.96466	1.05745	0.290308	1		LOC105193018	50.4078	1.05203	1.11149	0.946501	0.343893	0.560127		LOC105193018	50.4078	1.07775	0.964698	1.11719	0.263912	0.645206
LOC105193020	1307.31	-0.169975	0.129897	1.30853	0.190692	1		LOC105193020	1307.31	0.00939262	0.139458	-0.0673511	0.946302	1		LOC105193019	16.804	1.56432	1.2728	1.22905	0.219055	0.881078		LOC105193019	16.804	-0.435591	1.34802	-0.323135	0.746593	1		LOC105193019	16.804	0.625309	1.27457	0.490603	0.623707	0.794403		LOC105193019	16.804	0.270423	1.34071	0.201701	0.840151	0.968232
LOC105193021	1377.81	-0.00975731	0.133288	0.0732045	0.941643	1		LOC105193021	1377.81	-0.125847	0.146374	0.859764	0.389919	1		LOC105193020	234.905	-0.896808	0.457198	-1.96153	0.0498171	0.548444		LOC105193020	234.905	0.076918	0.473457	0.16246	0.870943	1		LOC105193020	234.905	-2.22321	0.458805	-4.84565	1.26201e-06	0.000118292		LOC105193020	234.905	0.245091	0.473422	0.517701	0.604667	0.877897
LOC105193022	1581.14	0.0137328	0.0982728	-0.139742	0.888864	1		LOC105193022	1581.14	0.0248722	0.106735	-0.233028	0.81574	1		LOC105193021	1506.2	-0.442943	0.219691	-2.01621	0.0437781	0.521276		LOC105193021	1506.2	-0.0477316	0.227163	-0.21012	0.833574	1		LOC105193021	1506.2	0.0678413	0.219494	0.30908	0.757261	0.883006		LOC105193021	1506.2	-0.0370861	0.227189	-0.163239	0.87033	0.976449
LOC105193024	1157.69	0.0532872	0.152117	-0.350305	0.72611	1		LOC105193024	1157.69	0.146414	0.165854	-0.882785	0.377352	1		LOC105193022	1117.58	-0.221156	0.225795	-0.979455	0.327355	0.92298		LOC105193022	1117.58	0.0792428	0.233296	0.339666	0.734108	1		LOC105193022	1117.58	-0.0550319	0.225654	-0.243877	0.807326	0.914584		LOC105193022	1117.58	0.134866	0.233315	0.578044	0.563235	0.860837
LOC105193025	12.6036	-0.463539	0.407975	1.1362	0.255875	1		LOC105193025	12.6036	0	1.2452	0	1	1		LOC105193024	574.251	0.00522054	0.230127	0.0226854	0.981901	1		LOC105193024	574.251	0.010187	0.237628	0.0428696	0.965805	1		LOC105193024	574.251	0.245371	0.229822	1.06766	0.285676	0.5058		LOC105193024	574.251	0.14496	0.237616	0.61006	0.541822	0.850463
LOC105193026	1983.57	-0.0753266	0.12566	0.599445	0.548876	1		LOC105193026	1983.57	-0.245027	0.134079	1.82749	0.0676266	0.840607		LOC105193025	6.84636	1.97118	1.25102	1.57566	0.115105	0.751528		LOC105193025	6.84636	0	1.65211	0	1	1		LOC105193025	6.84636	1.1805	1.25374	0.941585	0.346405	0.562418		LOC105193025	6.84636	0	1.65211	0	1	1
LOC105193027	189.789	-0.111688	0.423502	0.263725	0.791992	1		LOC105193027	189.789	1.48088	0.47401	-3.12415	0.00178318	0.106339		LOC105193026	1335.33	0.189937	0.275462	0.689523	0.490494	0.954813		LOC105193026	1335.33	-0.113399	0.284847	-0.398104	0.690553	1		LOC105193026	1335.33	0.31775	0.275385	1.15384	0.248566	0.467571		LOC105193026	1335.33	-0.324222	0.284933	-1.13789	0.255166	0.63544
LOC105193029	804.221	-1.25295e-05	0.112181	0.00011169	0.999911	1		LOC105193029	804.221	0.0326284	0.119492	-0.273059	0.784808	1		LOC105193027	111.329	0.649234	0.511337	1.26968	0.204199	0.870335		LOC105193027	111.329	0.193346	0.534112	0.361995	0.717355	1		LOC105193027	111.329	0.612695	0.511221	1.19849	0.230725	0.448478		LOC105193027	111.329	0.175174	0.534489	0.327741	0.743108	0.938632
LOC105193030	4698.42	0.130064	0.154955	-0.839366	0.401264	1		LOC105193030	4698.42	-0.14563	0.166301	0.875706	0.38119	1		LOC105193029	493.727	0.0310767	0.271633	0.114407	0.908915	1		LOC105193029	493.727	0.111169	0.277976	0.399925	0.689212	1		LOC105193029	493.727	0.44335	0.270931	1.6364	0.101757	0.286203		LOC105193029	493.727	-0.0217675	0.27809	-0.078275	0.937609	0.992745
LOC105193031	38.7734	0.834501	0.704709	-1.18418	0.236343	1		LOC105193031	38.7734	0.948646	0.646511	-1.46733	0.142286	1		LOC105193030	3255.33	0.00592681	0.233694	0.0253615	0.979767	1		LOC105193030	3255.33	0.0563146	0.241767	0.232929	0.815816	1		LOC105193030	3255.33	0.213916	0.233647	0.915555	0.3599	0.576484		LOC105193030	3255.33	-0.157317	0.241804	-0.650597	0.515307	0.836054
LOC105193032	332.18	-0.939462	0.250285	3.75357	0.000174331	0.0212825		LOC105193032	332.18	-0.0573811	0.280489	0.204576	0.837904	1		LOC105193031	0.0338961	0	5.81559	0	1	NA		LOC105193031	0.0338961	0	6.0197	0	1	NA		LOC105193031	0.0338961	0	5.81559	0	1	NA		LOC105193031	0.0338961	0.850006	6.0197	0.141204	0.887709	NA
LOC105193033	623.452	-0.195626	0.267617	0.730993	0.464784	1		LOC105193033	623.452	-0.0326934	0.279705	0.116885	0.906951	1		LOC105193032	61.6167	-0.267192	0.74035	-0.3609	0.718175	0.989264		LOC105193032	61.6167	0.690094	0.787892	0.875874	0.381099	1		LOC105193032	61.6167	-0.881979	0.741003	-1.19025	0.233948	0.451828		LOC105193032	61.6167	1.01411	0.786727	1.28902	0.19739	0.56546
LOC105193034	10.0062	0.0543565	0.469112	-0.115871	0.907755	1		LOC105193034	10.0062	0.275118	1.26343	-0.217755	0.82762	1		LOC105193033	539.23	0.627079	0.349038	1.79659	0.0724004	0.640515		LOC105193033	539.23	-0.120532	0.360554	-0.334297	0.738155	1		LOC105193033	539.23	0.577945	0.348986	1.65607	0.0977081	0.28		LOC105193033	539.23	-0.0903783	0.360593	-0.250638	0.802094	0.956809
LOC105193035	1737.24	0.0125741	0.138093	-0.091055	0.927449	1		LOC105193035	1737.24	-0.138645	0.148395	0.934296	0.350151	1		LOC105193034	1.05824	4.36556	4.48434	0.973511	0.3303	0.924743		LOC105193034	1.05824	0	4.69298	0	1	1		LOC105193034	1.05824	2.59395	4.50141	0.576253	0.564444	NA		LOC105193034	1.05824	0	4.69298	0	1	1
LOC105193036	740.885	0.0493047	0.138031	-0.3572	0.720942	1		LOC105193036	740.885	-0.0819993	0.147159	0.557215	0.577381	1		LOC105193035	2830.22	0.0742701	0.228209	0.325448	0.744842	0.994135		LOC105193035	2830.22	-0.0882033	0.23611	-0.373569	0.708725	1		LOC105193035	2830.22	0.250514	0.228159	1.09798	0.272214	0.492156		LOC105193035	2830.22	-0.214651	0.236146	-0.908973	0.363364	0.735935
LOC105193037	117.17	-0.292733	0.285603	1.02496	0.30538	1		LOC105193037	117.17	0.499262	0.342079	-1.45949	0.144429	1		LOC105193036	1196.36	-0.0772055	0.159778	-0.483206	0.628949	0.981042		LOC105193036	1196.36	0.0339918	0.164188	0.20703	0.835987	1		LOC105193036	1196.36	0.0964412	0.159556	0.604435	0.545554	0.7348		LOC105193036	1196.36	-0.187062	0.164313	-1.13845	0.254932	0.63544
LOC105193038	2041.99	-0.0490285	0.133449	0.367394	0.713325	1		LOC105193038	2041.99	0.176761	0.145503	-1.21483	0.224433	1		LOC105193037	7.29019	-0.688649	0.952896	-0.722691	0.46987	0.949015		LOC105193037	7.29019	-0.0968849	0.97609	-0.0992582	0.920933	1		LOC105193037	7.29019	0.30839	0.937725	0.32887	0.742254	0.874133		LOC105193037	7.29019	0.312992	0.972857	0.321724	0.747661	0.939656
LOC105193039	25395.9	0.0406328	0.14507	-0.280091	0.779407	1		LOC105193039	25395.9	-0.298138	0.155461	1.91777	0.0551405	0.781689		LOC105193038	260.664	-0.0630863	0.377676	-0.167038	0.86734	1		LOC105193038	260.664	0.0870858	0.394543	0.220726	0.825306	1		LOC105193038	260.664	-0.588966	0.377935	-1.55838	0.119143	0.311964		LOC105193038	260.664	0.684766	0.393854	1.73863	0.0821004	0.371748
LOC105193040	25.2464	-0.0193691	0.309478	0.0625864	0.950096	1		LOC105193040	25.2464	0.204555	0.348626	-0.586748	0.557373	1		LOC105193039	6317.14	0.280876	0.286115	0.981689	0.326253	0.922432		LOC105193039	6317.14	0.44139	0.29618	1.49028	0.136152	0.951055		LOC105193039	6317.14	0.504137	0.286098	1.76211	0.0780504	0.247765		LOC105193039	6317.14	0.287415	0.296196	0.970355	0.331869	0.710373
LOC105193041	1993.84	0.0835618	0.102022	-0.819059	0.412753	1		LOC105193041	1993.84	-0.0385855	0.109175	0.353426	0.723769	1		LOC105193040	21.4213	0.587613	0.844484	0.695825	0.486538	0.954383		LOC105193040	21.4213	-0.882685	0.856068	-1.03109	0.302497	1		LOC105193040	21.4213	0.406248	0.844725	0.480924	0.630571	0.799843		LOC105193040	21.4213	-0.541748	0.855316	-0.633389	0.52648	0.841517
LOC105193042	672.76	0.0451578	0.192385	-0.234727	0.814421	1		LOC105193042	672.76	0.379282	0.204168	-1.8577	0.0632123	0.825365		LOC105193041	5318.52	0.102163	0.229203	0.445732	0.655791	0.981043		LOC105193041	5318.52	0.0403205	0.237071	0.170078	0.864949	1		LOC105193041	5318.52	0.349613	0.229163	1.52561	0.127108	0.324474		LOC105193041	5318.52	-0.155392	0.23709	-0.65541	0.512204	0.834974
LOC105193043	6.20765	0.800124	0.782321	-1.02276	0.306423	1		LOC105193043	6.20765	0	1.42627	0	1	1		LOC105193042	651.903	-0.104517	0.299605	-0.34885	0.727202	0.99107		LOC105193042	651.903	0.357728	0.31018	1.15329	0.248791	1		LOC105193042	651.903	0.397127	0.29932	1.32676	0.184587	0.396363		LOC105193042	651.903	0.636882	0.31011	2.05373	0.040002	0.251842
LOC105193044	133.802	0.102154	0.240111	-0.425446	0.670511	1		LOC105193044	133.802	0.351181	0.257942	-1.36148	0.173363	1		LOC105193043	0.294559	-3.37926	5.78243	-0.584402	0.55895	NA		LOC105193043	0.294559	0	6.0197	0	1	NA		LOC105193043	0.294559	-3.51765	5.78243	-0.608333	0.542966	NA		LOC105193043	0.294559	0.489338	6.0197	0.0812894	0.935212	NA
LOC105193045	937.563	-0.0590951	0.124816	0.473458	0.635886	1		LOC105193045	937.563	0.0574244	0.134342	-0.427448	0.669053	1		LOC105193044	623.257	0.605681	0.496284	1.22043	0.222301	0.88251		LOC105193044	623.257	-0.470448	0.500616	-0.939738	0.347352	1		LOC105193044	623.257	0.301098	0.496875	0.605984	0.544526	0.733649		LOC105193044	623.257	-0.485734	0.500634	-0.970238	0.331928	0.710373
LOC105193046	263.859	-0.153358	0.182011	0.842577	0.399465	1		LOC105193046	263.859	-0.0245541	0.19955	0.123048	0.902069	1		LOC105193045	1007.37	0.202751	0.120436	1.68348	0.0922823	0.701311		LOC105193045	1007.37	-0.0175652	0.124157	-0.141477	0.887493	1		LOC105193045	1007.37	0.233655	0.120298	1.94231	0.0521001	0.194361		LOC105193045	1007.37	-0.117261	0.124317	-0.94324	0.345558	0.72177
LOC105193047	5266.59	-0.0608051	0.148261	0.410123	0.681716	1		LOC105193047	5266.59	-0.131776	0.159701	0.825144	0.40929	1		LOC105193046	144.523	0.37078	0.411906	0.900159	0.368036	0.932254		LOC105193046	144.523	0.679309	0.438562	1.54895	0.121394	0.923359		LOC105193046	144.523	0.0434458	0.412082	0.10543	0.916035	0.975222		LOC105193046	144.523	1.04088	0.437717	2.37796	0.0174085	0.153884
LOC105193048	43.1816	0.372235	0.310782	-1.19773	0.231021	1		LOC105193048	43.1816	0.0868695	0.313031	-0.277511	0.781388	1		LOC105193047	1570.91	0.0890438	0.193988	0.459016	0.646222	0.981043		LOC105193047	1570.91	0.176489	0.200191	0.881602	0.377992	1		LOC105193047	1570.91	0.302431	0.193853	1.56011	0.118735	0.311521		LOC105193047	1570.91	-0.230793	0.200322	-1.15211	0.249276	0.629643
LOC105193049	383.809	0.0334803	0.189956	-0.176252	0.860096	1		LOC105193049	383.809	-0.126192	0.202845	0.622112	0.533868	1		LOC105193048	75.1632	0.287696	0.64973	0.442794	0.657915	0.981043		LOC105193048	75.1632	1.21489	0.599078	2.02792	0.042568	0.634353		LOC105193048	75.1632	-1.25721	0.69995	-1.79614	0.0724717	0.236782		LOC105193048	75.1632	1.17268	0.599194	1.95709	0.0503364	0.285526
LOC105193050	1538.52	-0.0141178	0.138641	0.10183	0.918892	1		LOC105193050	1538.52	0.0244481	0.148157	-0.165015	0.868932	1		LOC105193049	563.799	-0.151673	0.180082	-0.842241	0.399653	0.937746		LOC105193049	563.799	-0.132784	0.184232	-0.720745	0.471067	1		LOC105193049	563.799	0.0509859	0.179644	0.283816	0.776551	0.895025		LOC105193049	563.799	-0.325279	0.184444	-1.76356	0.0778056	0.360733
LOC105193051	11156.4	-0.068679	0.165197	0.415741	0.677599	1		LOC105193051	11156.4	0.131164	0.1783	-0.735637	0.461952	1		LOC105193050	1422.31	-0.0530666	0.164847	-0.321914	0.747518	0.99452		LOC105193050	1422.31	0.149359	0.170485	0.876079	0.380987	1		LOC105193050	1422.31	0.205868	0.164693	1.25001	0.211296	0.42773		LOC105193050	1422.31	0.10095	0.170545	0.591926	0.5539	0.855865
LOC105193052	726.379	-0.320197	0.534018	0.5996	0.548773	1		LOC105193052	726.379	-0.98318	0.574091	1.71259	0.0867886	0.923432		LOC105193051	19592.2	-0.197758	0.175412	-1.12739	0.259579	0.900856		LOC105193051	19592.2	0.383094	0.18168	2.10862	0.0349778	0.597533		LOC105193051	19592.2	-0.227344	0.17541	-1.29607	0.194951	0.407214		LOC105193051	19592.2	0.379471	0.181686	2.08861	0.0367429	0.239649
LOC105193057	1232.18	-0.011547	0.1953	0.0591243	0.952853	1		LOC105193057	1232.18	-0.804051	0.204999	3.92223	8.77346e-05	0.00897392		LOC105193052	27.9518	0.235214	0.877016	0.268198	0.788547	0.998576		LOC105193052	27.9518	-1.07027	0.910397	-1.17561	0.23975	1		LOC105193052	27.9518	-1.67744	0.885331	-1.8947	0.058132	0.208406		LOC105193052	27.9518	-0.954047	0.910399	-1.04794	0.294664	0.676717
LOC105193059	3040.9	-0.0273469	0.100754	0.271423	0.786065	1		LOC105193059	3040.9	-0.0445893	0.107805	0.413612	0.679159	1		LOC105193057	215.986	0.122498	0.466202	0.262757	0.792738	0.998983		LOC105193057	215.986	-0.2096	0.482001	-0.434854	0.663668	1		LOC105193057	215.986	0.440685	0.465804	0.946074	0.344111	0.56014		LOC105193057	215.986	-0.480624	0.482393	-0.996332	0.319089	0.699595
LOC105193060	139.628	0.988429	0.400732	-2.46656	0.0136419	0.54046		LOC105193060	139.628	0.481394	0.383989	-1.25367	0.209963	1		LOC105193059	1063.35	0.0768553	0.251374	0.305741	0.759802	0.996079		LOC105193059	1063.35	-0.164191	0.259191	-0.633473	0.526425	1		LOC105193059	1063.35	-0.360018	0.251554	-1.43118	0.15238	0.358671		LOC105193059	1063.35	-0.0679851	0.259197	-0.262292	0.793097	0.954571
LOC105193061	1663.94	0.000905538	0.186009	-0.00486825	0.996116	1		LOC105193061	1663.94	0.0314936	0.201394	-0.156378	0.875735	1		LOC105193060	10.1653	4.59768	1.34145	3.4274	0.000609382	0.0424274		LOC105193060	10.1653	0.365971	1.15491	0.316882	0.751333	1		LOC105193060	10.1653	5.3037	1.33103	3.98466	6.75782e-05	0.00325146		LOC105193060	10.1653	0.703291	1.15415	0.609358	0.542287	0.850505
LOC105193062	2996.19	0.0846085	0.0652457	-1.29677	0.194711	1		LOC105193062	2996.19	0.00822337	0.0697743	-0.117857	0.906181	1		LOC105193061	313.976	-0.121551	0.36506	-0.332962	0.739163	0.992218		LOC105193061	313.976	-0.0957654	0.375022	-0.25536	0.798445	1		LOC105193061	313.976	-0.720774	0.365874	-1.97001	0.0488378	0.186818		LOC105193061	313.976	0.0307827	0.375017	0.0820835	0.93458	0.992398
LOC105193063	8.72307	0.058172	0.682483	-0.0852359	0.932074	1		LOC105193063	8.72307	-0.686678	1.37266	0.500255	0.616896	1		LOC105193062	1501.97	-0.00181353	0.161635	-0.0112199	0.991048	1		LOC105193062	1501.97	-0.0142372	0.166297	-0.085613	0.931774	1		LOC105193062	1501.97	0.167234	0.161452	1.03581	0.300289	0.518681		LOC105193062	1501.97	-0.094908	0.166359	-0.570502	0.568337	0.862956
LOC105193064	2.03211	1.75853	1.41645	-1.24151	0.214419	1		LOC105193064	2.03211	1.21791	1.85902	-0.655135	0.512381	1		LOC105193063	0.0950601	0.784134	5.81559	0.134833	0.892744	NA		LOC105193063	0.0950601	0.384369	6.0197	0.0638519	0.949088	NA		LOC105193063	0.0950601	-0.0755848	5.81559	-0.0129969	0.98963	NA		LOC105193063	0.0950601	0	6.0197	0	1	NA
LOC105193065	1.00075	1.55414	1.55508	-0.999395	0.317603	1		LOC105193065	1.00075	0.275118	1.94181	-0.141682	0.887332	1		LOC105193065	2.08081	-0.00901331	0.649655	-0.013874	0.988931	1		LOC105193065	2.08081	-1.31132	1.04453	-1.25542	0.209328	1		LOC105193065	2.08081	-0.156946	0.650045	-0.241438	0.809216	0.916068		LOC105193065	2.08081	0.562507	0.879814	0.639348	0.522597	0.839247
LOC105193067	6590.2	-0.0482384	0.0652913	0.738818	0.460017	1		LOC105193067	6590.2	-0.14169	0.0706485	2.00556	0.0449034	0.726702		LOC105193067	3279.35	0.129369	0.134113	0.964626	0.334732	0.927593		LOC105193067	3279.35	0.218759	0.139384	1.56948	0.116537	0.918141		LOC105193067	3279.35	0.12982	0.134088	0.968164	0.332962	0.550138		LOC105193067	3279.35	0.334809	0.139384	2.40206	0.0163031	0.148124
LOC105193068	11460.6	0.0558467	0.125234	-0.445938	0.655642	1		LOC105193068	11460.6	0.114647	0.13526	-0.847607	0.396657	1		LOC105193068	993.19	-0.220004	0.354706	-0.620242	0.535098	0.965126		LOC105193068	993.19	-0.231252	0.367767	-0.628802	0.529478	1		LOC105193068	993.19	-1.21102	0.354903	-3.41226	0.000644277	0.014303		LOC105193068	993.19	-0.124506	0.367771	-0.338541	0.734955	0.933887
LOC105193069	2261.89	-0.0137048	0.0983283	0.139378	0.889152	1		LOC105193069	2261.89	0.042994	0.106806	-0.402543	0.687285	1		LOC105193069	1449.26	0.277753	0.227623	1.22023	0.222377	0.88251		LOC105193069	1449.26	-0.107013	0.234392	-0.456556	0.64799	1		LOC105193069	1449.26	0.158276	0.227608	0.695388	0.486812	0.688359		LOC105193069	1449.26	-0.410005	0.234476	-1.7486	0.0803603	0.367549
LOC105193070	388.357	0.169678	0.107415	-1.57965	0.114187	1		LOC105193070	388.357	0.0302886	0.115767	-0.261635	0.793603	1		LOC105193070	1076.76	0.111593	0.366492	0.304489	0.760755	0.996079		LOC105193070	1076.76	-0.0676276	0.378486	-0.17868	0.858189	1		LOC105193070	1076.76	0.321581	0.366354	0.877788	0.380059	0.596018		LOC105193070	1076.76	-0.176822	0.378523	-0.467137	0.640402	0.892894
LOC105193071	483.099	0.0253118	0.0952703	-0.265685	0.790482	1		LOC105193071	483.099	-0.0837949	0.101634	0.824474	0.40967	1		LOC105193071	692.409	0.182508	0.230332	0.792369	0.428146	0.941829		LOC105193071	692.409	0.285267	0.237107	1.20311	0.228932	1		LOC105193071	692.409	0.505302	0.22999	2.19706	0.0280161	0.134979		LOC105193071	692.409	0.149567	0.237218	0.630506	0.528363	0.842441
LOC105193072	6.32891	0.36779	0.904817	-0.40648	0.68439	1		LOC105193072	6.32891	0	1.50667	0	1	1		LOC105193072	0	NA	NA	NA	NA	NA		LOC105193072	0	NA	NA	NA	NA	NA		LOC105193072	0	NA	NA	NA	NA	NA		LOC105193072	0	NA	NA	NA	NA	NA
LOC105193073	7508.79	0.0402796	0.0979169	-0.411365	0.680805	1		LOC105193073	7508.79	-0.0503023	0.105837	0.475282	0.634586	1		LOC105193073	9400.18	-0.0466863	0.173064	-0.269763	0.787342	0.998344		LOC105193073	9400.18	0.2744	0.179095	1.53214	0.125487	0.930732		LOC105193073	9400.18	0.180859	0.173041	1.04518	0.295938	0.51482		LOC105193073	9400.18	0.229513	0.179103	1.28146	0.200033	0.568825
LOC105193074	82.5422	0.117291	0.303459	-0.386512	0.699117	1		LOC105193074	82.5422	0.23289	0.321994	-0.723272	0.469513	1		LOC105193074	106.082	-0.442376	0.460994	-0.959613	0.33725	0.927593		LOC105193074	106.082	0.409888	0.47819	0.857165	0.391354	1		LOC105193074	106.082	-0.781522	0.461399	-1.69381	0.0903013	0.268044		LOC105193074	106.082	0.874409	0.477666	1.83059	0.067162	0.334647
LOC105193076	883.601	2.02906	0.602119	-3.36986	0.00075206	0.0681028		LOC105193076	883.601	0.11831	0.631401	-0.187377	0.851365	1		LOC105193076	70.9153	2.84652	1.02948	2.765	0.00569234	0.18805		LOC105193076	70.9153	0.00886111	1.08453	0.00817044	0.993481	1		LOC105193076	70.9153	1.33014	1.03059	1.29065	0.196825	0.409754		LOC105193076	70.9153	0.558467	1.08155	0.516359	0.605604	0.878142
LOC105193077	6620.68	0.0078033	0.166979	-0.0467322	0.962727	1		LOC105193077	6620.68	0.0324852	0.180277	-0.180196	0.856998	1		LOC105193077	1274.39	0.226358	0.186617	1.21295	0.225148	0.882743		LOC105193077	1274.39	-0.292055	0.192741	-1.51527	0.129704	0.936791		LOC105193077	1274.39	-0.121443	0.186709	-0.650442	0.515407	0.71122		LOC105193077	1274.39	-0.428387	0.192837	-2.2215	0.026317	0.197953
LOC105193078	20450.4	-0.183831	0.104062	1.76655	0.0773031	1		LOC105193078	20450.4	0.0446601	0.121589	-0.367303	0.713393	1		LOC105193078	1910.48	-0.459614	0.430683	-1.06718	0.285892	0.91164		LOC105193078	1910.48	0.18021	0.454334	0.396646	0.691629	1		LOC105193078	1910.48	-1.26036	0.43073	-2.9261	0.00343244	0.0386081		LOC105193078	1910.48	-0.138518	0.455664	-0.303992	0.761134	0.945122
LOC105193080	5.5028	0.738887	0.69632	-1.06113	0.288631	1		LOC105193080	5.5028	1.64274	1.30708	-1.2568	0.208825	1		LOC105193079	1.96462	-3.87039	1.97136	-1.96331	0.0496101	0.548444		LOC105193079	1.96462	0.521442	2.0245	0.257565	0.796743	1		LOC105193079	1.96462	-2.06202	1.88253	-1.09534	0.273366	0.493251		LOC105193079	1.96462	-0.183003	2.06	-0.0888364	0.929212	0.99071
LOC105193083	1512.34	0.0633587	0.0949472	-0.667305	0.504577	1		LOC105193083	1512.34	0.0741096	0.0999914	-0.741159	0.458597	1		LOC105193080	1.71936	3.85383	3.14079	1.22702	0.219814	0.88132		LOC105193080	1.71936	0.745046	3.31873	0.224497	0.822371	1		LOC105193080	1.71936	4.38931	3.13447	1.40034	0.161413	0.368999		LOC105193080	1.71936	1.51122	3.31265	0.456196	0.648249	0.896692
LOC105193084	3839.7	0.00794781	0.0852486	-0.0932311	0.92572	1		LOC105193084	3839.7	0.0026378	0.0915758	-0.0288045	0.977021	1		LOC105193083	2753.62	0.449735	0.238869	1.88277	0.0597318	0.589884		LOC105193083	2753.62	-0.0469733	0.245532	-0.191312	0.848281	1		LOC105193083	2753.62	0.534798	0.238748	2.24001	0.0250902	0.125939		LOC105193083	2753.62	-0.0882683	0.245545	-0.359479	0.719237	0.927979
LOC105193085	126.327	0.114047	0.328348	-0.347335	0.728339	1		LOC105193085	126.327	-0.104497	0.348936	0.299472	0.76458	1		LOC105193084	823.904	-0.0251003	0.404069	-0.0621188	0.950468	1		LOC105193084	823.904	-0.265726	0.417554	-0.636388	0.524523	1		LOC105193084	823.904	-0.706148	0.404324	-1.74649	0.0807258	0.252093		LOC105193084	823.904	-0.176525	0.417559	-0.422755	0.672474	0.909224
LOC105193086	1.97979	0.472142	0.747665	-0.631489	0.527721	1		LOC105193086	1.97979	-1.11798	1.31003	0.853401	0.393437	1		LOC105193085	110.217	0.309345	0.451443	0.685235	0.493196	0.95502		LOC105193085	110.217	0.0220613	0.461769	0.0477756	0.961895	1		LOC105193085	110.217	0.666138	0.450221	1.47958	0.138986	0.340696		LOC105193085	110.217	-0.31537	0.462457	-0.681945	0.495274	0.824233
LOC105193087	3997.66	-0.115176	0.108228	1.0642	0.287238	1		LOC105193087	3997.66	-0.0401096	0.116859	0.343229	0.731426	1		LOC105193086	0.986071	-2.1896	1.26683	-1.7284	0.0839167	0.676318		LOC105193086	0.986071	0.267362	1.34763	0.198394	0.842737	1		LOC105193086	0.986071	-1.01575	1.15867	-0.87666	0.380672	NA		LOC105193086	0.986071	0.59206	1.33147	0.444668	0.65656	0.90002
LOC105193088	398.823	-0.00945052	0.175473	0.0538573	0.957049	1		LOC105193088	398.823	0.149683	0.183674	-0.814941	0.415106	1		LOC105193087	1687.03	-0.396983	0.278883	-1.42347	0.154599	0.801462		LOC105193087	1687.03	-0.316319	0.288183	-1.09763	0.272365	1		LOC105193087	1687.03	-0.557831	0.278887	-2.0002	0.0454782	0.180299		LOC105193087	1687.03	-0.331148	0.288201	-1.14902	0.250548	0.631491
LOC105193090	298.188	-0.0448972	0.190254	0.235986	0.813444	1		LOC105193090	298.188	0.0992895	0.206984	-0.479695	0.631444	1		LOC105193088	321.734	-0.249916	0.548349	-0.455761	0.648562	0.981043		LOC105193088	321.734	-0.0879788	0.559152	-0.157343	0.874974	1		LOC105193088	321.734	-1.01026	0.550893	-1.83386	0.0666745	0.226072		LOC105193088	321.734	0.188934	0.559116	0.337915	0.735427	0.933887
LOC105193091	6.54604	0.520586	0.664408	-0.783533	0.433314	1		LOC105193091	6.54604	-0.686678	1.35762	0.505796	0.613	1		LOC105193090	905.993	1.5768	0.595555	2.64762	0.00810617	0.234843		LOC105193090	905.993	-0.477443	0.598341	-0.797945	0.424902	1		LOC105193090	905.993	0.799135	0.598008	1.33633	0.181441	0.393396		LOC105193090	905.993	-0.752465	0.598381	-1.2575	0.208572	0.582239
LOC105193092	1349.42	-0.0514514	0.193381	0.266063	0.790191	1		LOC105193092	1349.42	-0.0946269	0.210443	0.449655	0.652959	1		LOC105193091	0	NA	NA	NA	NA	NA		LOC105193091	0	NA	NA	NA	NA	NA		LOC105193091	0	NA	NA	NA	NA	NA		LOC105193091	0	NA	NA	NA	NA	NA
LOC105193093	2558.42	-0.0808136	0.1073	0.753154	0.451358	1		LOC105193093	2558.42	-0.00103307	0.114835	0.00899617	0.992822	1		LOC105193092	1667.79	0.422171	0.220947	1.91073	0.0560387	0.575497		LOC105193092	1667.79	-0.438083	0.227849	-1.92269	0.054519	0.69552		LOC105193092	1667.79	0.414816	0.220894	1.87789	0.0603961	0.213002		LOC105193092	1667.79	-0.706594	0.227931	-3.10003	0.00193499	0.0348881
LOC105193094	14474.6	-0.733405	0.60672	1.2088	0.226739	1		LOC105193094	14474.6	0.695018	0.637453	-1.09031	0.275578	1		LOC105193093	3023.83	-0.236307	0.199251	-1.18597	0.235633	0.883396		LOC105193093	3023.83	-0.397683	0.205035	-1.93959	0.0524299	0.686519		LOC105193093	3023.83	-0.202519	0.19916	-1.01687	0.309217	0.527959		LOC105193093	3023.83	-0.444253	0.20505	-2.16655	0.0302689	0.213677
LOC105193095	20250.5	0.165093	0.235439	-0.701214	0.483169	1		LOC105193095	20250.5	-0.0619611	0.243561	0.254397	0.799189	1		LOC105193094	300.019	0.969849	0.640863	1.51335	0.130191	0.77461		LOC105193094	300.019	0.0355817	0.663982	0.0535884	0.957263	1		LOC105193094	300.019	0.524303	0.64097	0.817983	0.413367	0.623227		LOC105193094	300.019	0.696801	0.663686	1.0499	0.293766	0.676433
LOC105193097	8812.24	-0.0905421	0.104575	0.865812	0.386593	1		LOC105193097	8812.24	-0.1142	0.11178	1.02165	0.306946	1		LOC105193095	255.284	-0.435871	0.68224	-0.638882	0.5229	0.961814		LOC105193095	255.284	0.519458	0.709177	0.73248	0.463876	1		LOC105193095	255.284	-2.28732	0.683287	-3.34752	0.000815375	0.0163448		LOC105193095	255.284	0.966377	0.708878	1.36325	0.172804	0.529044
LOC105193098	10.2038	-0.332732	0.518692	0.641483	0.521209	1		LOC105193098	10.2038	0.224139	0.48353	-0.463547	0.642972	1		LOC105193097	7924.98	0.0349435	0.211912	0.164897	0.869025	1		LOC105193097	7924.98	0.117173	0.219473	0.533884	0.593422	1		LOC105193097	7924.98	0.278928	0.211896	1.31635	0.188058	0.399033		LOC105193097	7924.98	-0.0461989	0.219499	-0.210474	0.833298	0.966348
LOC105193099	590.726	-0.00991399	0.195661	0.0506691	0.959589	1		LOC105193099	590.726	0.0177558	0.198784	-0.0893223	0.928826	1		LOC105193098	8.76401	-1.63418	0.945517	-1.72835	0.0839261	0.676318		LOC105193098	8.76401	0.750638	0.632447	1.18688	0.235276	1		LOC105193098	8.76401	0.00737039	0.776945	0.00948637	0.992431	1		LOC105193098	8.76401	1.22257	0.630187	1.94002	0.0523777	0.291864
LOC105193100	9106.99	-0.0947334	0.113048	0.837992	0.402035	1		LOC105193100	9106.99	0.103253	0.124347	-0.830357	0.406337	1		LOC105193099	192.749	-0.64735	0.648874	-0.997652	0.318448	0.922432		LOC105193099	192.749	0.141645	0.671184	0.211038	0.832858	1		LOC105193099	192.749	-1.67178	0.650129	-2.57146	0.010127	0.0716309		LOC105193099	192.749	0.156883	0.671252	0.233717	0.815205	0.961328
LOC105193101	674.671	-0.0125749	0.144436	0.0870622	0.930622	1		LOC105193101	674.671	-0.0394565	0.155384	0.253929	0.79955	1		LOC105193100	1975.46	-0.555808	0.388207	-1.43173	0.152221	0.799267		LOC105193100	1975.46	-0.09768	0.401841	-0.243081	0.807943	1		LOC105193100	1975.46	-0.740828	0.388212	-1.90831	0.0563511	0.2042		LOC105193100	1975.46	-0.0655829	0.401851	-0.163202	0.870359	0.976449
LOC105193102	5998.72	-0.0530357	0.143638	0.369231	0.711956	1		LOC105193102	5998.72	-0.0278141	0.154652	0.179849	0.857271	1		LOC105193101	1429.78	-0.112885	0.197124	-0.572661	0.566874	0.967722		LOC105193101	1429.78	-0.0776957	0.202421	-0.383832	0.701103	1		LOC105193101	1429.78	0.079423	0.196892	0.403384	0.686666	0.838227		LOC105193101	1429.78	-0.278077	0.202487	-1.37331	0.169656	0.524549
LOC105193103	1892.44	0.0174878	0.138279	-0.126467	0.899362	1		LOC105193103	1892.44	0.100492	0.148257	-0.677825	0.497883	1		LOC105193102	3444.39	0.27109	0.405327	0.668818	0.503612	0.957679		LOC105193102	3444.39	0.787168	0.420319	1.87279	0.0610978	0.73193		LOC105193102	3444.39	0.50184	0.405311	1.23816	0.215657	0.432681		LOC105193102	3444.39	1.50346	0.420213	3.57786	0.000346424	0.00977383
LOC105193104	3152.44	0.00729065	0.242528	-0.0300611	0.976018	1		LOC105193104	3152.44	-0.0190009	0.259048	0.0733489	0.941528	1		LOC105193103	2253.46	0.354767	0.157073	2.25861	0.0239076	0.401182		LOC105193103	2253.46	0.0221407	0.162654	0.136121	0.891725	1		LOC105193103	2253.46	0.359928	0.157037	2.29199	0.0219064	0.115357		LOC105193103	2253.46	0.017724	0.162691	0.108943	0.913247	0.986286
LOC105193106	6.40066	0.804964	0.601661	-1.3379	0.180928	1		LOC105193106	6.40066	1.38825	0.950416	-1.46068	0.144103	1		LOC105193104	1364.47	0.597376	0.360508	1.65704	0.097511	0.712389		LOC105193104	1364.47	-0.00822006	0.373238	-0.0220237	0.982429	1		LOC105193104	1364.47	0.878206	0.360443	2.43647	0.0148316	0.0911775		LOC105193104	1364.47	0.511337	0.373154	1.37031	0.17059	0.525861
LOC105193107	1519.21	0.0810356	0.151349	-0.535421	0.592359	1		LOC105193107	1519.21	-0.0699644	0.157902	0.443087	0.657703	1		LOC105193106	0.603902	0.827285	3.42328	0.241665	0.80904	NA		LOC105193106	0.603902	1.044	3.62813	0.287751	0.773537	NA		LOC105193106	0.603902	-0.928287	3.46669	-0.267774	0.788873	NA		LOC105193106	0.603902	1.23995	3.62725	0.341843	0.732469	NA
LOC105193110	28.3122	0.0592748	0.314328	-0.188576	0.850425	1		LOC105193110	28.3122	0.173413	0.337405	-0.513962	0.607279	1		LOC105193107	2614.72	0.372308	0.268518	1.38653	0.165585	0.819697		LOC105193107	2614.72	0.00630758	0.276609	0.0228032	0.981807	1		LOC105193107	2614.72	0.401381	0.268441	1.49523	0.134854	0.335783		LOC105193107	2614.72	-0.196233	0.276634	-0.709359	0.478101	0.81466
LOC105193112	1009.13	0.0652297	0.153222	-0.425721	0.670311	1		LOC105193112	1009.13	0.18158	0.16238	-1.11824	0.263466	1		LOC105193110	25.2031	-0.345814	0.53816	-0.642586	0.520493	0.961445		LOC105193110	25.2031	0.687915	0.58093	1.18416	0.236349	1		LOC105193110	25.2031	-1.14688	0.542323	-2.11476	0.0344503	0.152691		LOC105193110	25.2031	1.18811	0.577902	2.05591	0.0397911	0.250996
LOC105193113	9934.01	0.094628	0.192745	-0.49095	0.623462	1		LOC105193113	9934.01	-0.0202967	0.207955	0.0976013	0.922249	1		LOC105193112	1557.21	0.182542	0.248208	0.73544	0.462072	0.944978		LOC105193112	1557.21	0.286581	0.256633	1.1167	0.264123	1		LOC105193112	1557.21	0.574634	0.24807	2.31642	0.0205356	0.110578		LOC105193112	1557.21	0.33008	0.256647	1.28612	0.1984	0.566701
LOC105193114	1917.99	0.072672	0.0951545	-0.763727	0.44503	1		LOC105193114	1917.99	0.689885	0.102424	-6.73558	1.63281e-11	4.88663e-09		LOC105193113	9424.09	0.173968	0.269412	0.645731	0.518454	0.960107		LOC105193113	9424.09	0.13936	0.27901	0.499479	0.617442	1		LOC105193113	9424.09	0.504589	0.2694	1.87301	0.0610672	0.214532		LOC105193113	9424.09	0.147469	0.279019	0.528529	0.597133	0.875269
LOC105193115	6.12517	0.445183	0.543341	-0.819344	0.41259	1		LOC105193115	6.12517	0.229449	1.1972	-0.191654	0.848013	1		LOC105193114	580.917	-0.317588	0.265569	-1.19588	0.231744	0.882743		LOC105193114	580.917	0.289112	0.27358	1.05677	0.290616	1		LOC105193114	580.917	-0.31732	0.265431	-1.19549	0.231895	0.449786		LOC105193114	580.917	0.812367	0.273447	2.97084	0.00296991	0.0471327
LOC105193116	4372.26	0.0754706	0.0952154	-0.792631	0.427993	1		LOC105193116	4372.26	0.139437	0.103458	-1.34777	0.177732	1		LOC105193115	0.478694	-3.59328	3.68799	-0.974321	0.329897	NA		LOC105193115	0.478694	-1.2213	3.87315	-0.315325	0.752515	NA		LOC105193115	0.478694	-3.73167	3.68799	-1.01184	0.311613	NA		LOC105193115	0.478694	0.190959	3.86906	0.0493554	0.960636	NA
LOC105193117	2178.74	-0.0564928	0.0950062	0.594622	0.552096	1		LOC105193117	2178.74	-0.0386531	0.101464	0.380955	0.703237	1		LOC105193116	3139.67	0.317135	0.123945	2.55867	0.0105073	0.267853		LOC105193116	3139.67	0.25662	0.128312	1.99997	0.0455034	0.647099		LOC105193116	3139.67	0.276285	0.123921	2.22952	0.025779	0.128631		LOC105193116	3139.67	0.576983	0.128268	4.49827	6.85086e-06	0.000422469
LOC105193118	1450.83	-0.0792017	0.1064	0.744378	0.456648	1		LOC105193118	1450.83	-0.346578	0.114527	3.02617	0.00247673	0.134497		LOC105193117	1202.57	-0.226606	0.168426	-1.34543	0.178486	0.836528		LOC105193117	1202.57	0.0315468	0.175042	0.180225	0.856976	1		LOC105193117	1202.57	0.0501641	0.168264	0.298127	0.765606	0.888316		LOC105193117	1202.57	-0.027903	0.175157	-0.159303	0.87343	0.977343
LOC105193120	16277.9	0.00414717	0.14156	-0.0292962	0.976628	1		LOC105193120	16277.9	-0.0947922	0.152411	0.621953	0.533973	1		LOC105193118	543.155	-0.080687	0.238881	-0.337771	0.735536	0.991853		LOC105193118	543.155	-0.0452997	0.245069	-0.184845	0.853351	1		LOC105193118	543.155	-0.344211	0.239027	-1.44005	0.149852	0.35585		LOC105193118	543.155	-0.0315293	0.245116	-0.12863	0.89765	0.983059
LOC105193121	153.01	0.161395	0.181338	-0.890025	0.373453	1		LOC105193121	153.01	0.226356	0.170466	-1.32787	0.184222	1		LOC105193120	4773.81	0.25602	0.170791	1.49902	0.133869	0.781294		LOC105193120	4773.81	-0.0883069	0.176398	-0.500612	0.616644	1		LOC105193120	4773.81	0.484855	0.170727	2.83994	0.00451214	0.0453148		LOC105193120	4773.81	-0.167933	0.176415	-0.951922	0.341137	0.718796
LOC105193122	701.633	0.104446	0.157412	-0.663523	0.506996	1		LOC105193122	701.633	0.337699	0.169136	-1.99661	0.045868	0.729224		LOC105193121	111.817	-0.0916395	0.575598	-0.159207	0.873506	1		LOC105193121	111.817	1.39786	0.588753	2.37428	0.0175833	0.424554		LOC105193121	111.817	-1.39609	0.581863	-2.39934	0.0164246	0.0964887		LOC105193121	111.817	1.25613	0.588912	2.13296	0.0329282	0.225143
LOC105193123	230.943	-0.657921	0.846266	0.77744	0.436899	1		LOC105193123	230.943	-1.09365	0.918124	1.19118	0.233584	1		LOC105193122	909.526	0.113686	0.176096	0.645594	0.518543	0.960107		LOC105193122	909.526	0.756503	0.182465	4.14601	3.38312e-05	0.0056898		LOC105193122	909.526	0.451094	0.17585	2.56522	0.010311	0.0723655		LOC105193122	909.526	0.849707	0.182477	4.65652	3.21594e-06	0.000232661
LOC105193124	2841.17	0.0952131	0.084222	-1.1305	0.258265	1		LOC105193124	2841.17	-0.135292	0.09086	1.48902	0.136482	1		LOC105193123	150.062	-0.192238	0.52129	-0.368774	0.712297	0.988905		LOC105193123	150.062	0.504126	0.539951	0.933651	0.350484	1		LOC105193123	150.062	0.0503195	0.520925	0.0965966	0.923047	0.978654		LOC105193123	150.062	-0.029353	0.540678	-0.0542893	0.956705	0.996808
LOC105193125	3.11297	1.05315	1.04156	-1.01113	0.311957	1		LOC105193125	3.11297	0.275118	1.57931	-0.174202	0.861707	1		LOC105193124	4423.92	0.383178	0.210138	1.82346	0.0682342	0.624035		LOC105193124	4423.92	0.592677	0.217429	2.72584	0.00641372	0.244067		LOC105193124	4423.92	0.884938	0.21008	4.2124	2.52676e-05	0.00145998		LOC105193124	4423.92	0.725243	0.217428	3.33556	0.00085128	0.0189743
LOC105193126	352.791	-0.108621	0.188133	0.57736	0.563697	1		LOC105193126	352.791	0.0465385	0.239496	-0.194319	0.845926	1		LOC105193125	0	NA	NA	NA	NA	NA		LOC105193125	0	NA	NA	NA	NA	NA		LOC105193125	0	NA	NA	NA	NA	NA		LOC105193125	0	NA	NA	NA	NA	NA
LOC105193127	112.606	0.118114	0.444921	-0.265471	0.790647	1		LOC105193127	112.606	0.323386	0.363196	-0.890389	0.373257	1		LOC105193126	178.874	0.727556	0.64017	1.1365	0.255746	0.898109		LOC105193126	178.874	0.655988	0.83157	0.788855	0.430197	1		LOC105193126	178.874	0.743582	0.640107	1.16165	0.245376	0.46459		LOC105193126	178.874	1.37193	0.812493	1.68854	0.0913071	0.390627
LOC105193128	2111.21	0.0948402	0.276433	-0.343085	0.731535	1		LOC105193128	2111.21	-0.056293	0.29167	0.193002	0.846957	1		LOC105193127	9.26962	0.517557	1.10585	0.468016	0.639773	0.981043		LOC105193127	9.26962	0.276061	1.17484	0.234978	0.814226	1		LOC105193127	9.26962	0.101558	1.10724	0.0917219	0.926919	0.981168		LOC105193127	9.26962	0.0407808	1.1802	0.034554	0.972435	1
LOC105193129	237.133	0.332041	0.495787	-0.669725	0.503033	1		LOC105193129	237.133	0.50403	0.503471	-1.00111	0.316774	1		LOC105193128	1418.06	0.502046	0.392673	1.27853	0.201061	0.86617		LOC105193128	1418.06	0.948099	0.40724	2.32811	0.0199063	0.458695		LOC105193128	1418.06	0.396099	0.392669	1.00874	0.313101	0.53161		LOC105193128	1418.06	1.52848	0.407138	3.75422	0.000173884	0.00602086
LOC105193131	7519.06	0.552199	0.331376	-1.66638	0.0956374	1		LOC105193131	7519.06	0.0856162	0.351701	-0.243435	0.807669	1		LOC105193129	205.535	2.37164	0.822119	2.88479	0.00391678	0.143939		LOC105193129	205.535	2.07011	0.855001	2.42118	0.0154703	0.409694		LOC105193129	205.535	3.5114	0.821762	4.27302	1.92845e-05	0.00116203		LOC105193129	205.535	3.49076	0.85419	4.08663	4.37682e-05	0.00191724
LOC105193132	2060.17	-0.00547006	0.111629	0.049002	0.960918	1		LOC105193132	2060.17	-0.117062	0.120383	0.972416	0.330844	1		LOC105193131	849.775	-1.15819	0.432521	-2.67776	0.00741156	0.221662		LOC105193131	849.775	-0.535822	0.445161	-1.20366	0.228721	1		LOC105193131	849.775	-1.66279	0.433057	-3.83966	0.000123207	0.00493725		LOC105193131	849.775	-0.859958	0.445226	-1.93151	0.0534199	0.294253
LOC105193133	5.31503	0.198418	0.763373	-0.259923	0.794923	1		LOC105193133	5.31503	-0.626779	1.03669	0.604597	0.545447	1		LOC105193132	938.068	-0.551855	0.41921	-1.31642	0.188035	0.851317		LOC105193132	938.068	-0.191789	0.433031	-0.442899	0.657838	1		LOC105193132	938.068	-1.18625	0.419501	-2.82776	0.00468743	0.0462673		LOC105193132	938.068	-0.10365	0.433034	-0.239357	0.810829	0.960099
LOC105193134	4235.93	-0.262168	0.128598	2.03866	0.0414839	0.933256		LOC105193134	4235.93	-1.03944	0.138206	7.52099	5.4365e-14	1.95243e-11		LOC105193133	3.74669	-0.558046	2.31878	-0.240664	0.809816	1		LOC105193133	3.74669	2.49045	2.51603	0.989836	0.322254	1		LOC105193133	3.74669	-0.109958	2.31321	-0.0475347	0.962087	0.997771		LOC105193133	3.74669	-0.366098	2.59585	-0.141032	0.887845	0.980688
LOC105193135	746.916	1.28784	0.149996	-8.58587	9.01521e-18	5.30642e-15		LOC105193135	746.916	0.94896	0.15921	-5.96041	2.51599e-09	5.80871e-07		LOC105193134	2557.04	-0.437584	0.216211	-2.02387	0.0429836	0.520709		LOC105193134	2557.04	-0.106478	0.224493	-0.474304	0.635283	1		LOC105193134	2557.04	-0.657581	0.216222	-3.04124	0.00235608	0.0310503		LOC105193134	2557.04	-1.20139	0.225169	-5.33549	9.52869e-08	1.24643e-05
LOC105193137	20252.9	-0.286445	0.147826	1.93772	0.0526576	1		LOC105193137	20252.9	-0.0975262	0.16022	0.608701	0.542723	1		LOC105193135	876.165	1.5297	0.163411	9.36103	7.89599e-21	5.68073e-18		LOC105193135	876.165	0.941463	0.165933	5.67375	1.39703e-08	6.46125e-06		LOC105193135	876.165	2.52107	0.162718	15.4935	3.8374e-54	4.41441e-51		LOC105193135	876.165	1.42332	0.165804	8.58434	9.13586e-18	7.39434e-15
LOC105193138	280.278	-0.444327	0.210933	2.10649	0.0351622	0.875389		LOC105193138	280.278	-0.1329	0.23216	0.572451	0.567017	1		LOC105193137	1835.31	-0.504204	0.558609	-0.902607	0.366735	0.932254		LOC105193137	1835.31	-0.47251	0.579107	-0.815929	0.414541	1		LOC105193137	1835.31	-1.65224	0.558678	-2.9574	0.00310246	0.036485		LOC105193137	1835.31	-0.51937	0.579175	-0.896742	0.369857	0.74163
LOC105193139	666.217	-0.523725	0.188878	2.77282	0.00555724	0.314738		LOC105193139	666.217	-0.267125	0.257458	1.03755	0.29948	1		LOC105193138	1471.77	-0.39938	0.437333	-0.913218	0.361128	0.931359		LOC105193138	1471.77	0.846301	0.596912	1.4178	0.15625	0.987474		LOC105193138	1471.77	-0.57566	0.437336	-1.31629	0.188077	0.399033		LOC105193138	1471.77	0.649403	0.606633	1.0705	0.284392	0.666667
LOC105193142	1264.49	-0.177295	0.242265	0.73182	0.464278	1		LOC105193142	1264.49	0.204139	0.267009	-0.764539	0.444546	1		LOC105193139	290.375	-0.257268	0.226379	-1.13645	0.25577	0.898109		LOC105193139	290.375	0.210153	0.245054	0.857577	0.391126	1		LOC105193139	290.375	-0.262525	0.226221	-1.16048	0.245854	0.46489		LOC105193139	290.375	-0.0351813	0.246705	-0.142605	0.886602	0.980236
LOC105193144	1832.93	0.501855	0.218791	-2.29377	0.0218038	0.696412		LOC105193144	1832.93	0.171863	0.230408	-0.745907	0.455724	1		LOC105193142	42.1837	0.413655	0.678993	0.609219	0.54238	0.965126		LOC105193142	42.1837	0.663475	0.720488	0.92087	0.357118	1		LOC105193142	42.1837	-1.36868	0.682941	-2.0041	0.0450589	0.17947		LOC105193142	42.1837	0.299075	0.723583	0.413325	0.679368	0.912192
LOC105193145	4176.63	0.525643	0.308422	-1.7043	0.0883254	1		LOC105193145	4176.63	0.687892	0.313312	-2.19555	0.0281244	0.601214		LOC105193144	2734.89	-0.00254366	0.373294	-0.0068141	0.994563	1		LOC105193144	2734.89	0.536987	0.386733	1.38852	0.164978	0.994433		LOC105193144	2734.89	0.335853	0.373261	0.899781	0.368237	0.584285		LOC105193144	2734.89	1.11086	0.386674	2.87285	0.00406789	0.0587937
LOC105193146	4.96621	1.0002	0.87361	-1.14491	0.252247	1		LOC105193146	4.96621	-1.72868	1.35624	1.27461	0.202448	1		LOC105193145	1245.13	-0.0727066	0.400217	-0.181668	0.855843	1		LOC105193145	1245.13	0.303075	0.414952	0.730387	0.465154	1		LOC105193145	1245.13	0.549539	0.400113	1.37346	0.169609	0.379274		LOC105193145	1245.13	0.936954	0.414802	2.2588	0.0238961	0.186868
LOC105193147	335.599	0.129257	0.666264	-0.194002	0.846174	1		LOC105193147	335.599	0.113225	0.593346	-0.190825	0.848663	1		LOC105193147	0.477722	0.0627984	5.81559	0.0107983	0.991384	NA		LOC105193147	0.477722	0	6.0197	0	1	NA		LOC105193147	0.477722	0	5.81559	0	1	NA		LOC105193147	0.477722	0.12866	6.0197	0.0213731	0.982948	NA
LOC105193148	210.076	0.146013	0.278221	-0.524808	0.599716	1		LOC105193148	210.076	0.000553469	0.283537	-0.00195202	0.998443	1		LOC105193148	11.3084	-1.90754	0.951539	-2.00469	0.0449965	0.525898		LOC105193148	11.3084	0.340314	1.00891	0.337309	0.735884	1		LOC105193148	11.3084	-2.66641	0.959796	-2.7781	0.00546784	0.0503235		LOC105193148	11.3084	0.370611	1.01001	0.366939	0.713664	0.925851
LOC105193149	389.11	-0.018783	0.254794	0.0737185	0.941234	1		LOC105193149	389.11	0.104466	0.245303	-0.425866	0.670206	1		LOC105193149	31.6931	0.611299	1.1812	0.517524	0.604791	0.977527		LOC105193149	31.6931	-0.126182	1.21852	-0.103554	0.917524	1		LOC105193149	31.6931	-0.554169	1.186	-0.46726	0.640314	0.806482		LOC105193149	31.6931	-0.0265956	1.21857	-0.0218252	0.982587	1
LOC105193150	3.29943	0.000143731	0.71266	-0.000201683	0.999839	1		LOC105193150	3.29943	0	1.36085	0	1	1		LOC105193150	0.0693984	-0.297869	5.81559	-0.0512191	0.959151	NA		LOC105193150	0.0693984	0.33285	6.0197	0.0552934	0.955905	NA		LOC105193150	0.0693984	-0.436252	5.81559	-0.0750143	0.940203	NA		LOC105193150	0.0693984	-0.28352	6.0197	-0.0470988	0.962435	NA
LOC105193151	10.1846	0.363522	0.571575	-0.636	0.524776	1		LOC105193151	10.1846	0.0486869	0.65388	-0.0744585	0.940646	1		LOC105193151	0.322447	0.423471	3.49519	0.121158	0.903566	NA		LOC105193151	0.322447	1.37822	3.58984	0.383921	0.701037	NA		LOC105193151	0.322447	2.33025	3.45956	0.673568	0.500586	NA		LOC105193151	0.322447	0.0256235	3.61786	0.00708249	0.994349	NA
LOC105193152	2174.32	-0.0119898	0.124424	0.0963628	0.923232	1		LOC105193152	2174.32	0.19707	0.137768	-1.43045	0.152588	1		LOC105193152	262.226	-0.0135436	0.53566	-0.025284	0.979828	1		LOC105193152	262.226	-0.016389	0.555207	-0.0295188	0.976451	1		LOC105193152	262.226	-1.49345	0.536584	-2.78325	0.00538169	0.0498901		LOC105193152	262.226	0.152346	0.555174	0.274412	0.783768	0.9521
LOC105193153	37.3852	-0.305017	0.294284	1.03647	0.299982	1		LOC105193153	37.3852	0.71913	0.79291	-0.906951	0.364432	1		LOC105193153	19.8748	4.42736	1.0565	4.1906	2.78216e-05	0.00379252		LOC105193153	19.8748	0.603936	0.761088	0.793516	0.427477	1		LOC105193153	19.8748	0	1.25168	0	1	1		LOC105193153	19.8748	1.11518	0.760178	1.467	0.142377	0.4884
LOC105193154	3020	-0.152585	0.219027	0.696647	0.486024	1		LOC105193154	3020	-0.000916645	0.238086	0.00385006	0.996928	1		LOC105193154	418.05	-0.410433	0.613054	-0.66949	0.503183	0.957679		LOC105193154	418.05	0.0642715	0.634332	0.101322	0.919295	1		LOC105193154	418.05	-1.65743	0.613702	-2.70071	0.0069191	0.0574127		LOC105193154	418.05	0.604021	0.63424	0.952353	0.340918	0.718686
LOC105193155	2740.28	-0.0671279	0.17983	0.373285	0.708936	1		LOC105193155	2740.28	-0.234795	0.191627	1.22527	0.220472	1		LOC105193155	2046.17	-0.112605	0.228264	-0.49331	0.621793	0.979792		LOC105193155	2046.17	-0.397774	0.236362	-1.6829	0.0923951	0.852827		LOC105193155	2046.17	0.194578	0.228178	0.852746	0.3938	0.607627		LOC105193155	2046.17	-0.778911	0.23652	-3.29321	0.000990517	0.0212723
LOC105193156	10200.5	-0.139711	0.142283	0.981918	0.32614	1		LOC105193156	10200.5	0.00534587	0.153976	-0.0347188	0.972304	1		LOC105193156	973.343	-0.0692365	0.242999	-0.284925	0.775701	0.996596		LOC105193156	973.343	-0.00890097	0.252094	-0.0353081	0.971834	1		LOC105193156	973.343	-0.458361	0.243078	-1.88565	0.0593421	0.21099		LOC105193156	973.343	0.059281	0.252118	0.235132	0.814106	0.960791
LOC105193157	215.483	0.00315886	0.157351	-0.0200753	0.983983	1		LOC105193157	215.483	0.0336093	0.178096	-0.188714	0.850317	1		LOC105193157	742.022	-0.201043	0.273031	-0.736339	0.461524	0.944978		LOC105193157	742.022	-0.124857	0.279976	-0.445956	0.655629	1		LOC105193157	742.022	-0.00985574	0.272659	-0.0361468	0.971165	1		LOC105193157	742.022	-0.269866	0.280051	-0.963632	0.33523	0.712417
LOC105193158	4398.88	0.010082	0.0827771	-0.121797	0.90306	1		LOC105193158	4398.88	-0.0789125	0.0911296	0.865937	0.386525	1		LOC105193158	1111.33	-0.286715	0.386894	-0.741071	0.458651	0.944978		LOC105193158	1111.33	-0.264256	0.400947	-0.659079	0.509845	1		LOC105193158	1111.33	-1.4427	0.387106	-3.72687	0.00019387	0.00645215		LOC105193158	1111.33	-0.430539	0.401044	-1.07354	0.283027	0.665611
LOC105193159	17.5241	0.0973444	0.423582	-0.229813	0.818237	1		LOC105193159	17.5241	-0.20578	1.25518	0.163944	0.869775	1		LOC105193159	5.00132	-0.11522	1.5429	-0.0746771	0.940472	1		LOC105193159	5.00132	-0.912291	1.51388	-0.602616	0.546764	1		LOC105193159	5.00132	-3.08727	1.6562	-1.86408	0.062311	0.216616		LOC105193159	5.00132	-1.44026	1.52103	-0.946898	0.343691	0.720777
LOC105193160	1831.33	-0.0397204	0.1073	0.370182	0.711247	1		LOC105193160	1831.33	-0.0189055	0.115811	0.163244	0.870327	1		LOC105193160	1090.78	-0.223887	0.175166	-1.27814	0.201198	0.86617		LOC105193160	1090.78	-0.414459	0.179941	-2.3033	0.0212618	0.473908		LOC105193160	1090.78	-0.132525	0.174974	-0.757402	0.448809	0.655573		LOC105193160	1090.78	-0.472144	0.180012	-2.62284	0.00871999	0.0981991
LOC105193161	5977.46	-0.0633511	0.0789916	0.801998	0.422554	1		LOC105193161	5977.46	-0.0674376	0.0853713	0.789933	0.429567	1		LOC105193161	6736.46	0.258127	0.206744	1.24853	0.211837	0.877971		LOC105193161	6736.46	-0.0765841	0.214117	-0.357673	0.720588	1		LOC105193161	6736.46	0.197685	0.206739	0.956204	0.338969	0.555683		LOC105193161	6736.46	-0.185514	0.214142	-0.866311	0.38632	0.754479
LOC105193162	1850.57	-0.106891	0.17376	0.615164	0.538446	1		LOC105193162	1850.57	0.0897731	0.191037	-0.469925	0.638409	1		LOC105193162	4704.65	0.143791	0.280358	0.512882	0.608034	0.977988		LOC105193162	4704.65	0.899867	0.296154	3.03851	0.00237755	0.12567		LOC105193162	4704.65	0.510275	0.280338	1.82021	0.0687266	0.229282		LOC105193162	4704.65	1.21191	0.295907	4.09557	4.21125e-05	0.00186766
LOC105193163	2239.15	-0.0400162	0.230675	0.173474	0.862279	1		LOC105193163	2239.15	0.415688	0.254164	-1.63551	0.101942	0.968535		LOC105193163	565.743	-0.361496	0.662618	-0.545556	0.585371	0.974437		LOC105193163	565.743	-3.35951	1.0044	-3.34477	0.000823495	0.0600578		LOC105193163	565.743	-0.788053	0.662658	-1.18923	0.234349	0.45226		LOC105193163	565.743	-0.465199	0.779764	-0.596589	0.550782	0.854821
LOC105193164	8749.74	-0.0225279	0.183759	0.122595	0.902428	1		LOC105193164	8749.74	-0.0149937	0.198147	0.0756698	0.939682	1		LOC105193164	7460.38	-0.158207	0.193023	-0.819627	0.412429	0.939317		LOC105193164	7460.38	0.157532	0.199991	0.787693	0.430876	1		LOC105193164	7460.38	0.175878	0.193001	0.911279	0.362148	0.578573		LOC105193164	7460.38	0.226409	0.199997	1.13206	0.257607	0.63858
LOC105193165	13462.9	0.106536	0.171923	-0.619672	0.535474	1		LOC105193165	13462.9	0.0770128	0.185433	-0.415313	0.677913	1		LOC105193165	10842.6	0.0662631	0.159679	0.414976	0.678159	0.985046		LOC105193165	10842.6	0.206914	0.165222	1.25234	0.210447	1		LOC105193165	10842.6	0.281682	0.159658	1.76428	0.0776848	0.247115		LOC105193165	10842.6	0.00919791	0.165237	0.0556651	0.955609	0.996468
LOC105193166	4656.81	0.171884	0.445449	-0.385867	0.699595	1		LOC105193166	4656.81	-0.0279378	0.348434	0.0801812	0.936093	1		LOC105193166	37.2783	0.857775	0.805679	1.06466	0.287029	0.91164		LOC105193166	37.2783	0.665987	0.818054	0.814111	0.415581	1		LOC105193166	37.2783	-0.341834	0.814184	-0.419849	0.674596	0.830341		LOC105193166	37.2783	0.891678	0.817867	1.09025	0.275604	0.656161
LOC105193167	5384.28	0.0846089	0.0659335	-1.28325	0.199406	1		LOC105193167	5384.28	0.131877	0.0717238	-1.83868	0.0659622	0.832773		LOC105193167	1593.11	-0.132512	0.260373	-0.50893	0.610801	0.977988		LOC105193167	1593.11	-0.0230891	0.269299	-0.0857376	0.931675	1		LOC105193167	1593.11	-0.614272	0.26047	-2.35833	0.0183576	0.103299		LOC105193167	1593.11	0.113403	0.269296	0.421109	0.673675	0.910191
LOC105193168	17.5267	-0.0530884	0.434037	0.122313	0.902651	1		LOC105193168	17.5267	0.927946	0.551547	-1.68244	0.0924831	0.941869		LOC105193168	2.8626	-0.654755	2.26539	-0.289025	0.772562	0.996079		LOC105193168	2.8626	1.53355	2.48714	0.61659	0.537505	1		LOC105193168	2.8626	-0.616715	2.26242	-0.272591	0.785168	0.900388		LOC105193168	2.8626	1.80842	2.48113	0.728869	0.466082	0.808649
LOC105193169	31803.7	0.163141	0.0922016	-1.7694	0.0768273	1		LOC105193169	31803.7	-0.0374815	0.0995059	0.376676	0.706414	1		LOC105193169	16981.8	-0.0520804	0.122126	-0.426448	0.669781	0.982959		LOC105193169	16981.8	0.0856502	0.126322	0.678029	0.497753	1		LOC105193169	16981.8	-0.0260335	0.122115	-0.213188	0.83118	0.92926		LOC105193169	16981.8	0.303206	0.126319	2.40032	0.0163809	0.148553
LOC105193170	30378.5	-0.14239	0.144154	0.987762	0.323269	1		LOC105193170	30378.5	0.23574	0.156445	-1.50686	0.131847	1		LOC105193170	2348.61	-0.237602	0.623316	-0.38119	0.703062	0.988905		LOC105193170	2348.61	-0.16596	0.645499	-0.257103	0.797099	1		LOC105193170	2348.61	-1.80094	0.623394	-2.88892	0.00386562	0.041189		LOC105193170	2348.61	0.0638591	0.645484	0.0989321	0.921192	0.988903
LOC105193172	94031.5	0.23023	0.175035	-1.31534	0.188397	1		LOC105193172	94031.5	0.0860333	0.18918	-0.454769	0.649275	1		LOC105193172	2959.03	-0.376431	0.626057	-0.601273	0.547658	0.966396		LOC105193172	2959.03	-0.136533	0.64867	-0.210482	0.833292	1		LOC105193172	2959.03	-1.93474	0.626115	-3.09008	0.00200105	0.0280412		LOC105193172	2959.03	-0.0423538	0.648676	-0.0652928	0.947941	0.994779
LOC105193174	2001.6	-0.0974852	0.0923951	1.05509	0.291384	1		LOC105193174	2001.6	-0.0453425	0.100871	0.449508	0.653065	1		LOC105193174	2130.9	-0.0774713	0.225274	-0.343899	0.730922	0.991662		LOC105193174	2130.9	-0.184778	0.233647	-0.79084	0.429037	1		LOC105193174	2130.9	0.365845	0.225188	1.62462	0.104243	0.289909		LOC105193174	2130.9	-0.166427	0.233682	-0.712193	0.476345	0.813594
LOC105193175	51045.4	0.191538	0.1898	-1.00916	0.312899	1		LOC105193175	51045.4	0.0888598	0.206784	-0.429723	0.667397	1		LOC105193175	1817.63	-0.226329	0.599818	-0.37733	0.705928	0.988905		LOC105193175	1817.63	-0.554446	0.624489	-0.887839	0.374627	1		LOC105193175	1817.63	-1.77272	0.599904	-2.955	0.00312672	0.0366008		LOC105193175	1817.63	-0.388557	0.624419	-0.62227	0.533765	0.846121
LOC105193176	138.943	-0.108164	0.279421	0.387099	0.698683	1		LOC105193176	138.943	0.0351378	0.308313	-0.113968	0.909263	1		LOC105193176	25.1839	1.84291	1.05601	1.74516	0.0809567	0.668015		LOC105193176	25.1839	0.277533	1.07805	0.257441	0.796839	1		LOC105193176	25.1839	0.804781	1.0599	0.759296	0.447676	0.654309		LOC105193176	25.1839	0.497415	1.07786	0.461482	0.644453	0.895259
LOC105193177	5273.09	0.019542	0.113932	-0.171523	0.863812	1		LOC105193177	5273.09	-0.047609	0.12234	0.389154	0.697162	1		LOC105193177	5791.4	-0.0479478	0.19434	-0.246721	0.805124	0.99927		LOC105193177	5791.4	0.103961	0.201257	0.516559	0.605464	1		LOC105193177	5791.4	0.301435	0.194306	1.55134	0.12082	0.314463		LOC105193177	5791.4	0.209402	0.201259	1.04046	0.298125	0.679597
LOC105193178	628.21	-0.0333229	0.176356	0.188953	0.85013	1		LOC105193178	628.21	0.0950167	0.190836	-0.497898	0.618556	1		LOC105193178	971.455	0.185392	0.155087	1.1954	0.231929	0.882743		LOC105193178	971.455	0.358219	0.162285	2.20734	0.02729	0.535463		LOC105193178	971.455	0.324759	0.154967	2.09566	0.0361123	0.157574		LOC105193178	971.455	0.398977	0.162355	2.45743	0.0139934	0.13531
LOC105193180	232.705	1.35789	0.481869	-2.81797	0.00483282	0.286411		LOC105193180	232.705	-0.628726	0.457643	1.37383	0.169493	1		LOC105193179	3029.08	0.471966	0.525149	0.898727	0.368798	0.932254		LOC105193179	3029.08	0.415647	0.543773	0.764376	0.444643	1		LOC105193179	3029.08	1.12416	0.525126	2.14075	0.0322946	0.146998		LOC105193179	3029.08	0.152202	0.543813	0.279879	0.779571	0.950571
LOC105193181	1242.76	0.0122019	0.312054	-0.039102	0.968809	1		LOC105193181	1242.76	-0.132026	0.337356	0.391355	0.695535	1		LOC105193180	21.8206	0.449282	1.13603	0.395485	0.692485	0.987997		LOC105193180	21.8206	4.07893	1.40992	2.89302	0.00381553	0.176001		LOC105193180	21.8206	-0.476292	1.13888	-0.41821	0.675794	0.831021		LOC105193180	21.8206	3.08714	1.42478	2.16676	0.0302534	0.213677
LOC105193182	3585.61	1.64801	0.656859	-2.50892	0.01211	0.51706		LOC105193182	3585.61	0.0538595	0.621575	-0.08665	0.93095	1		LOC105193181	2317.9	-0.00879972	0.563828	-0.0156071	0.987548	1		LOC105193181	2317.9	1.35164	1.01009	1.33814	0.180851	1		LOC105193181	2317.9	0.382458	0.563805	0.678351	0.497549	0.696514		LOC105193181	2317.9	2.68831	0.957826	2.80668	0.0050055	0.0675221
LOC105193183	10.1766	1.13941	0.911633	-1.24985	0.211354	1		LOC105193183	10.1766	-1.14607	0.781467	1.46657	0.142494	1		LOC105193182	93.5958	0.318331	1.47663	0.215579	0.829316	1		LOC105193182	93.5958	-1.04165	1.57702	-0.660516	0.508923	1		LOC105193182	93.5958	-2.10556	1.47806	-1.42454	0.154289	0.360702		LOC105193182	93.5958	1.45868	1.55137	0.940255	0.347087	0.722471
LOC105193184	51.4395	-0.4231	0.406888	1.03984	0.298413	1		LOC105193184	51.4395	-0.106781	0.41007	0.260397	0.794558	1		LOC105193183	2.18432	-2.3508	1.83109	-1.28383	0.199203	0.86401		LOC105193183	2.18432	0.855868	1.72739	0.495468	0.62027	1		LOC105193183	2.18432	2.07546	1.70105	1.2201	0.222426	0.439846		LOC105193183	2.18432	2.01643	1.71546	1.17545	0.239815	0.61791
LOC105193185	13.4904	0.180884	0.451628	-0.400517	0.688776	1		LOC105193185	13.4904	-0.851806	0.511014	1.6669	0.0955352	0.950638		LOC105193184	18.356	-0.68867	0.891621	-0.77238	0.43989	0.943169		LOC105193184	18.356	1.32828	1.06994	1.24145	0.214439	1		LOC105193184	18.356	-0.900979	0.891878	-1.0102	0.312397	0.53147		LOC105193184	18.356	2.87715	1.04564	2.75156	0.00593122	0.0759736
LOC105193186	2314.8	-0.435218	0.193862	2.24498	0.0247692	0.746758		LOC105193186	2314.8	-0.156366	0.207848	0.752309	0.451865	1		LOC105193185	36.0723	0.379653	0.594549	0.638556	0.523112	0.961848		LOC105193185	36.0723	1.19828	0.621541	1.92791	0.0538664	0.694452		LOC105193185	36.0723	0.185218	0.5947	0.311447	0.755461	0.881882		LOC105193185	36.0723	0.936748	0.622958	1.50371	0.132656	0.47232
LOC105193187	330.627	0.0106191	0.204815	-0.0518472	0.95865	1		LOC105193187	330.627	0.111364	0.213097	-0.5226	0.601253	1		LOC105193186	1630.19	-0.144766	0.23915	-0.605335	0.544956	0.965332		LOC105193186	1630.19	0.334717	0.248286	1.34811	0.177622	1		LOC105193186	1630.19	0.0488564	0.239087	0.204345	0.838084	0.933548		LOC105193186	1630.19	0.514143	0.248263	2.07096	0.0383622	0.246669
LOC105193188	881.949	0.106203	0.152996	-0.69415	0.487588	1		LOC105193188	881.949	0.0371013	0.160182	-0.231619	0.816834	1		LOC105193187	440.656	-0.140924	0.638169	-0.220825	0.825229	1		LOC105193187	440.656	0.466867	0.681633	0.684925	0.493391	1		LOC105193187	440.656	-0.555362	0.638216	-0.870179	0.384203	0.599248		LOC105193187	440.656	0.112941	0.684818	0.164921	0.869006	0.976167
LOC105193189	235.964	-0.265134	0.198839	1.33341	0.182396	1		LOC105193189	235.964	0.43934	0.251028	-1.75017	0.0800898	0.894106		LOC105193188	206.627	-0.292614	0.602611	-0.485577	0.627267	0.981042		LOC105193188	206.627	0.115773	0.623421	0.185706	0.852675	1		LOC105193188	206.627	-1.18721	0.603388	-1.96757	0.0491173	0.187321		LOC105193188	206.627	0.380182	0.623343	0.609908	0.541922	0.850463
LOC105193190	1322.79	0.129434	0.106638	-1.21376	0.224839	1		LOC105193190	1322.79	-0.109147	0.11459	0.952498	0.340845	1		LOC105193189	6.71705	-0.426815	1.00292	-0.425574	0.670418	0.983007		LOC105193189	6.71705	1.16281	1.08327	1.07343	0.283078	1		LOC105193189	6.71705	-3.04569	1.06143	-2.86944	0.004112	0.0426852		LOC105193189	6.71705	1.18558	1.08453	1.09317	0.274318	0.656034
LOC105193191	695.022	-0.161512	0.333122	0.484843	0.627788	1		LOC105193191	695.022	0.0556161	0.323332	-0.17201	0.86343	1		LOC105193190	2295.76	-0.157206	0.179466	-0.875966	0.381048	0.937648		LOC105193190	2295.76	-0.268296	0.183917	-1.45879	0.144624	0.969426		LOC105193190	2295.76	0.115105	0.179178	0.642405	0.52061	0.715583		LOC105193190	2295.76	-0.368746	0.183948	-2.00462	0.0450039	0.269316
LOC105193192	3655.02	0.0289978	0.179242	-0.161779	0.87148	1		LOC105193192	3655.02	0.190017	0.202749	-0.937203	0.348654	1		LOC105193191	388.231	1.21782	0.747493	1.62921	0.103268	0.724837		LOC105193191	388.231	-0.438992	0.763204	-0.575196	0.565159	1		LOC105193191	388.231	0.493128	0.749082	0.65831	0.510339	0.706546		LOC105193191	388.231	-0.709884	0.763284	-0.930038	0.352351	0.726353
LOC105193193	127.504	-0.197208	0.247168	0.797871	0.424946	1		LOC105193193	127.504	0.519356	0.253771	-2.04655	0.0407019	0.700861		LOC105193192	265.016	-0.612681	0.630731	-0.971382	0.331358	0.925401		LOC105193192	265.016	-0.40588	0.653706	-0.62089	0.534672	1		LOC105193192	265.016	-1.73028	0.631261	-2.74099	0.00612543	0.0533824		LOC105193192	265.016	-0.52828	0.65388	-0.807916	0.419139	0.778978
LOC105193194	21.1069	-0.0163305	0.358592	0.0455406	0.963676	1		LOC105193194	21.1069	0.277504	0.739278	-0.375372	0.707384	1		LOC105193193	45.8491	-1.66269	0.715392	-2.32416	0.0201167	0.373784		LOC105193193	45.8491	0.509999	0.737509	0.691516	0.489242	1		LOC105193193	45.8491	-2.10374	0.71716	-2.93344	0.00335233	0.0380452		LOC105193193	45.8491	0.456983	0.737881	0.619318	0.535707	0.847058
LOC105193195	102.936	-0.279569	0.338621	0.82561	0.409025	1		LOC105193195	102.936	0.129937	0.363876	-0.357091	0.721023	1		LOC105193194	77.2831	2.14231	1.16114	1.84501	0.0650358	0.609817		LOC105193194	77.2831	0.448512	1.1978	0.374445	0.708073	1		LOC105193194	77.2831	0.657126	1.16291	0.565068	0.572027	0.755341		LOC105193194	77.2831	0.428885	1.1979	0.358032	0.720319	0.928912
LOC105193196	5389.23	-0.0374719	0.109343	0.342701	0.731823	1		LOC105193196	5389.23	-0.00444494	0.118503	0.0375092	0.970079	1		LOC105193195	142.694	0.515115	0.48004	1.07307	0.283241	0.910618		LOC105193195	142.694	0.997163	0.495201	2.01365	0.0440459	0.637789		LOC105193195	142.694	0.335594	0.480087	0.699029	0.484534	0.68606		LOC105193195	142.694	1.06555	0.495241	2.15157	0.0314309	0.218951
LOC105193198	159.847	0.129282	0.193873	-0.666838	0.504876	1		LOC105193198	159.847	-0.193536	0.226802	0.853323	0.39348	1		LOC105193196	903.167	-0.450827	0.45931	-0.981533	0.32633	0.922432		LOC105193196	903.167	-0.216758	0.475566	-0.455789	0.648542	1		LOC105193196	903.167	-1.22709	0.459465	-2.6707	0.00756934	0.0600141		LOC105193196	903.167	0.111839	0.475522	0.235192	0.81406	0.960791
LOC105193199	34896.6	0.219506	0.113791	-1.92902	0.0537282	1		LOC105193199	34896.6	0.0258668	0.123176	-0.209998	0.833669	1		LOC105193198	339.279	0.175299	0.304649	0.575414	0.565011	0.967722		LOC105193198	339.279	-0.200848	0.315946	-0.635705	0.524969	1		LOC105193198	339.279	0.487901	0.304301	1.60335	0.108858	0.297		LOC105193198	339.279	-0.270032	0.316179	-0.854049	0.393078	0.760439
LOC105193200	216.165	-0.0919226	0.227342	0.404336	0.685965	1		LOC105193200	216.165	-0.221979	0.282223	0.786538	0.431552	1		LOC105193199	1665.45	-0.281066	0.517773	-0.542836	0.587243	0.974474		LOC105193199	1665.45	-0.072372	0.536367	-0.13493	0.892667	1		LOC105193199	1665.45	-1.04003	0.517821	-2.00847	0.0445937	0.178626		LOC105193199	1665.45	0.204702	0.536337	0.381666	0.702709	0.921339
LOC105193201	625.291	-0.0271935	0.157963	0.172151	0.863319	1		LOC105193201	625.291	0.00340188	0.17027	-0.0199794	0.98406	1		LOC105193200	16.7052	-1.04558	1.11443	-0.938214	0.348134	0.92815		LOC105193200	16.7052	-0.219965	1.17157	-0.187752	0.851071	1		LOC105193200	16.7052	-1.19264	1.11443	-1.07018	0.284537	0.504777		LOC105193200	16.7052	-0.349002	1.17416	-0.297235	0.766287	0.946953
LOC105193202	443.844	-0.0359204	0.343265	0.104643	0.916659	1		LOC105193202	443.844	0.00290624	0.488166	-0.00595339	0.99525	1		LOC105193201	333.88	0.133592	0.315873	0.422929	0.672347	0.983458		LOC105193201	333.88	0.172898	0.326744	0.529156	0.596697	1		LOC105193201	333.88	0.253705	0.315654	0.803744	0.421545	0.630524		LOC105193201	333.88	0.0858441	0.326914	0.262589	0.792867	0.954571
LOC105193203	1293.35	-0.117184	0.315814	0.371053	0.710598	1		LOC105193203	1293.35	0.339184	0.393174	-0.862682	0.388313	1		LOC105193202	386.594	0.183927	0.663693	0.277126	0.781683	0.997626		LOC105193202	386.594	-0.800151	0.921559	-0.868258	0.385253	1		LOC105193202	386.594	0.202507	0.663663	0.305135	0.760263	0.884696		LOC105193202	386.594	1.18055	0.826657	1.4281	0.153264	0.50362
LOC105193204	476.45	-0.343843	0.306844	1.12058	0.262466	1		LOC105193204	476.45	0.0235968	0.355321	-0.0664098	0.947052	1		LOC105193203	36.332	-1.85508	0.728732	-2.54562	0.0109083	0.272183		LOC105193203	36.332	0.30155	0.757241	0.398222	0.690467	1		LOC105193203	36.332	-4.41634	0.755734	-5.84377	5.10331e-09	7.97251e-07		LOC105193203	36.332	0.496651	0.75699	0.656087	0.511768	0.834966
LOC105193205	17014.2	-0.0127377	0.172598	0.0737999	0.94117	1		LOC105193205	17014.2	0.284897	0.187144	-1.52234	0.127924	1		LOC105193204	107.162	0.015398	0.315746	0.048767	0.961105	1		LOC105193204	107.162	2.65203	0.931884	2.84588	0.00442888	0.191938		LOC105193204	107.162	-0.103243	0.315701	-0.327027	0.743648	0.87473		LOC105193204	107.162	1.15335	1.07923	1.06867	0.285217	0.667538
LOC105193207	7163.2	0.0476558	0.122236	-0.389866	0.696636	1		LOC105193207	7163.2	0.0582017	0.137553	-0.423122	0.672206	1		LOC105193205	645.231	-0.234239	0.665276	-0.352092	0.724769	0.99107		LOC105193205	645.231	0.765196	0.707237	1.08195	0.279274	1		LOC105193205	645.231	-1.59028	0.665455	-2.38977	0.0168591	0.0981752		LOC105193205	645.231	1.40828	0.705273	1.99679	0.0458483	0.272106
LOC105193209	8392.61	-0.0399056	0.0603084	0.661693	0.508168	1		LOC105193209	8392.61	0.0245988	0.0653301	-0.37653	0.706523	1		LOC105193207	351.502	-0.493675	0.456898	-1.08049	0.279923	0.908655		LOC105193207	351.502	-0.101993	0.476825	-0.2139	0.830625	1		LOC105193207	351.502	-1.82098	0.457491	-3.98037	6.88073e-05	0.00329716		LOC105193207	351.502	0.0804225	0.476724	0.168698	0.866034	0.975884
LOC105193210	937.793	-0.00463058	0.11816	0.0391891	0.96874	1		LOC105193210	937.793	0.0925172	0.12977	-0.712933	0.475887	1		LOC105193209	2649.53	-0.0905308	0.135621	-0.66753	0.504434	0.957679		LOC105193209	2649.53	-0.128113	0.139978	-0.915239	0.360066	1		LOC105193209	2649.53	-0.316158	0.135647	-2.33073	0.0197675	0.108285		LOC105193209	2649.53	-0.0313689	0.139982	-0.224092	0.822686	0.963358
LOC105193212	10.0249	0.16186	0.474439	-0.34116	0.732983	1		LOC105193212	10.0249	-0.67375	1.23732	0.544523	0.586082	1		LOC105193210	646.038	0.183091	0.260182	0.703702	0.481618	0.953417		LOC105193210	646.038	-0.229259	0.266108	-0.861526	0.388948	1		LOC105193210	646.038	0.140654	0.260047	0.54088	0.588591	0.768075		LOC105193210	646.038	-0.201426	0.266139	-0.756843	0.449144	0.797862
LOC105193213	4958.88	-0.140033	0.151384	0.925018	0.354956	1		LOC105193213	4958.88	0.00804634	0.164155	-0.0490166	0.960906	1		LOC105193212	758.307	-0.94004	0.653736	-1.43795	0.150449	0.799267		LOC105193212	758.307	0.347664	0.187379	1.8554	0.0635386	0.740358		LOC105193212	758.307	-3.46408	0.826748	-4.19001	2.78944e-05	0.00157579		LOC105193212	758.307	0.743723	0.187306	3.97064	7.16806e-05	0.0028562
LOC105193214	2153.1	0.275919	0.11381	-2.42438	0.0153346	0.581057		LOC105193214	2153.1	0.0526042	0.123072	-0.427428	0.669067	1		LOC105193213	728.607	-0.370169	0.420532	-0.880241	0.378729	0.937648		LOC105193213	728.607	-0.113363	0.435457	-0.26033	0.794609	1		LOC105193213	728.607	-1.15787	0.42074	-2.75198	0.00592358	0.0525804		LOC105193213	728.607	0.000411211	0.435458	0.00094432	0.999247	1
LOC105193215	13930.3	-0.0357422	0.121588	0.293962	0.768787	1		LOC105193215	13930.3	-0.0614791	0.129947	0.473107	0.636137	1		LOC105193214	4535.82	1.00316	0.188789	5.31364	1.07455e-07	2.96073e-05		LOC105193214	4535.82	0.189796	0.19214	0.9878	0.323251	1		LOC105193214	4535.82	1.36683	0.188455	7.25281	4.08215e-13	9.57318e-11		LOC105193214	4535.82	0.353866	0.192138	1.84173	0.0655141	0.33115
LOC105193216	3611.62	0.166768	0.124017	-1.34472	0.178717	1		LOC105193216	3611.62	-0.0828255	0.14489	0.571646	0.567562	1		LOC105193215	456.839	-0.386181	0.417295	-0.925439	0.354737	0.929786		LOC105193215	456.839	-0.254305	0.429876	-0.591578	0.554133	1		LOC105193215	456.839	-0.727434	0.417522	-1.74226	0.0814625	0.253212		LOC105193215	456.839	-0.120734	0.429871	-0.280862	0.778816	0.950207
LOC105193217	201.864	0.299081	0.211158	-1.41639	0.156663	1		LOC105193217	201.864	-0.681265	0.222634	3.06003	0.00221317	0.122911		LOC105193216	313.898	0.0343377	0.91138	0.0376766	0.969946	1		LOC105193216	313.898	1.43728	0.995538	1.44372	0.148818	0.977043		LOC105193216	313.898	-1.2991	0.911629	-1.42503	0.154148	0.360702		LOC105193216	313.898	3.06023	0.987261	3.09972	0.00193703	0.0348881
LOC105193218	1142.32	0.627691	0.550229	-1.14078	0.253961	1		LOC105193218	1142.32	-0.439437	0.54615	0.804608	0.421046	1		LOC105193217	28.0154	0.280361	0.948384	0.295619	0.767521	0.996079		LOC105193217	28.0154	1.16719	1.02646	1.1371	0.255496	1		LOC105193217	28.0154	-0.500265	0.950022	-0.526582	0.598484	0.775944		LOC105193217	28.0154	0.165715	1.04298	0.158887	0.873758	0.977343
LOC105193219	143.141	0.837327	0.37675	-2.2225	0.0262498	0.767061		LOC105193219	143.141	6.40045	0.420836	-15.2089	3.08756e-52	8.31633e-49		LOC105193218	19.2815	-0.582183	1.26523	-0.460141	0.645415	0.981043		LOC105193218	19.2815	0.171306	1.28136	0.13369	0.893647	1		LOC105193218	19.2815	-3.02373	1.34116	-2.25456	0.0241612	0.123095		LOC105193218	19.2815	0.149002	1.28166	0.116257	0.907449	0.98487
LOC105193220	12509.5	-0.370856	0.549016	0.675492	0.499363	1		LOC105193220	12509.5	-0.0697756	0.58437	0.119403	0.904956	1		LOC105193219	1605.57	1.64393	0.579547	2.83657	0.00456012	0.159604		LOC105193219	1605.57	1.10615	0.588219	1.8805	0.0600397	0.724026		LOC105193219	1605.57	3.05045	0.577681	5.28051	1.28828e-07	1.53119e-05		LOC105193219	1605.57	1.60441	0.588206	2.72763	0.00637906	0.0792791
LOC105193221	1023.25	0.0199441	0.105108	-0.189749	0.849506	1		LOC105193221	1023.25	-0.0164246	0.11063	0.148464	0.881976	1		LOC105193220	1856.04	0.364173	0.420254	0.866554	0.386186	0.937746		LOC105193220	1856.04	0.995956	0.4347	2.29113	0.0219557	0.481908		LOC105193220	1856.04	0.37919	0.420225	0.902349	0.366872	0.583362		LOC105193220	1856.04	1.58195	0.434673	3.6394	0.000273276	0.00836216
LOC105193222	496.528	0.34664	0.270013	-1.28379	0.199215	1		LOC105193222	496.528	0.209212	0.280212	-0.74662	0.455293	1		LOC105193221	2059.43	-0.0229556	0.195808	-0.117235	0.906674	1		LOC105193221	2059.43	-0.135302	0.201855	-0.670293	0.502671	1		LOC105193221	2059.43	0.476368	0.195573	2.43575	0.0148611	0.0911775		LOC105193221	2059.43	-0.223063	0.201892	-1.10486	0.269218	0.651046
LOC105193223	3320.17	0.00512235	0.100197	-0.051123	0.959228	1		LOC105193223	3320.17	0.0459474	0.106588	-0.431074	0.666415	1		LOC105193222	228.253	0.203584	0.605578	0.336181	0.736735	0.991853		LOC105193222	228.253	-0.521677	0.624697	-0.835088	0.403668	1		LOC105193222	228.253	1.09723	0.604698	1.81451	0.0695995	0.230553		LOC105193222	228.253	0.454588	0.62429	0.728168	0.466511	0.8088
LOC105193224	82.2932	-0.112988	0.23855	0.473646	0.635752	1		LOC105193224	82.2932	-0.720047	0.251106	2.8675	0.00413724	0.191581		LOC105193223	1655	0.112897	0.18446	0.612042	0.54051	0.965126		LOC105193223	1655	0.0936223	0.191435	0.489056	0.624802	1		LOC105193223	1655	0.42027	0.184348	2.27976	0.0226217	0.117607		LOC105193223	1655	0.323877	0.191388	1.69226	0.0905971	0.388874
LOC105193225	4299.61	-0.44773	0.193026	2.31954	0.020366	0.673293		LOC105193225	4299.61	-0.124836	0.211533	0.590152	0.555089	1		LOC105193224	118.261	-0.456073	0.329548	-1.38394	0.166378	0.820485		LOC105193224	118.261	0.0752202	0.336382	0.223616	0.823056	1		LOC105193224	118.261	-0.381836	0.328767	-1.16142	0.245472	0.464615		LOC105193224	118.261	-0.283781	0.337288	-0.841362	0.400145	0.766664
LOC105193226	566.728	0.0142409	0.223538	-0.0637069	0.949204	1		LOC105193226	566.728	-0.0630797	0.291045	0.216735	0.828415	1		LOC105193225	524.93	-0.463457	0.43676	-1.06112	0.288634	0.91164		LOC105193225	524.93	-0.172704	0.455831	-0.378876	0.70478	1		LOC105193225	524.93	-1.20721	0.43693	-2.76294	0.00572836	0.0516233		LOC105193225	524.93	0.205988	0.455472	0.452251	0.651088	0.89822
LOC105193227	84.9483	-0.0604498	0.339817	0.177889	0.85881	1		LOC105193227	84.9483	0.846986	0.35434	-2.39032	0.0168336	0.459539		LOC105193226	48.8965	-0.811905	0.719688	-1.12814	0.259263	0.900856		LOC105193226	48.8965	-0.0411763	0.75697	-0.0543962	0.95662	1		LOC105193226	48.8965	-1.06923	0.7199	-1.48525	0.137478	0.33898		LOC105193226	48.8965	-0.578325	0.761396	-0.759559	0.447519	0.797381
LOC105193228	1940.94	-0.0225986	0.159783	0.141433	0.887528	1		LOC105193228	1940.94	-0.263675	0.173647	1.51846	0.128899	1		LOC105193227	392.578	0.308579	0.520032	0.593384	0.552924	0.966984		LOC105193227	392.578	-0.413316	0.541919	-0.762689	0.445649	1		LOC105193227	392.578	-0.137509	0.52011	-0.264384	0.791484	0.904265		LOC105193227	392.578	-0.37125	0.542047	-0.684904	0.493405	0.823764
LOC105193229	4699.41	-0.0162281	0.152115	0.106683	0.91504	1		LOC105193229	4699.41	0.200443	0.164787	-1.21638	0.22384	1		LOC105193228	1377.54	-0.457964	0.219891	-2.08269	0.0372796	0.49062		LOC105193228	1377.54	-0.358219	0.228113	-1.57036	0.116332	0.918141		LOC105193228	1377.54	-0.701973	0.219917	-3.19199	0.00141294	0.0220907		LOC105193228	1377.54	-0.98615	0.228541	-4.31499	1.59613e-05	0.000861243
LOC105193230	1494.97	0.132218	0.143465	-0.921602	0.356736	1		LOC105193230	1494.97	0.185884	0.154962	-1.19955	0.230314	1		LOC105193229	1212.55	0.336982	0.252895	1.3325	0.182696	0.841963		LOC105193229	1212.55	0.460627	0.263008	1.75138	0.0798798	0.803763		LOC105193229	1212.55	0.126082	0.252908	0.498527	0.618113	0.79014		LOC105193229	1212.55	1.12971	0.262762	4.29934	1.71306e-05	0.000904052
LOC105193231	716.287	0.156742	0.0981998	-1.59616	0.110454	1		LOC105193231	716.287	-0.171539	0.0975479	1.75851	0.0786604	0.892092		LOC105193230	648.053	-0.158619	0.265182	-0.598151	0.549739	0.966984		LOC105193230	648.053	0.201328	0.27136	0.741924	0.458133	1		LOC105193230	648.053	0.236376	0.264523	0.893594	0.371539	0.587903		LOC105193230	648.053	0.131153	0.271418	0.483214	0.628944	0.889099
LOC105193232	2.59894	0.408514	1.36085	-0.300189	0.764033	1		LOC105193232	2.59894	-1.16757	1.84214	0.633815	0.526201	1		LOC105193231	827.768	0.27274	0.251035	1.08646	0.277274	0.908655		LOC105193231	827.768	-0.232791	0.258962	-0.89894	0.368684	1		LOC105193231	827.768	0.398632	0.250889	1.58887	0.112089	0.301767		LOC105193231	827.768	-0.390274	0.25907	-1.50644	0.131953	0.472304
LOC105193233	9.48558	0.318536	0.62115	-0.512818	0.608079	1		LOC105193233	9.48558	1.08134	0.591044	-1.82954	0.0673186	0.840355		LOC105193232	0.241488	-3.19443	5.78403	-0.552283	0.580754	NA		LOC105193232	0.241488	0	6.0197	0	1	NA		LOC105193232	0.241488	-3.33281	5.78403	-0.576208	0.564474	NA		LOC105193232	0.241488	0	6.0197	0	1	NA
LOC105193235	4.40236	0.198268	0.954441	-0.207732	0.835438	1		LOC105193235	4.40236	0	1.53933	0	1	1		LOC105193233	18.8786	-0.110649	0.923728	-0.119785	0.904653	1		LOC105193233	18.8786	-0.306893	0.984739	-0.311649	0.755307	1		LOC105193233	18.8786	0.129272	0.922395	0.140148	0.888543	0.961815		LOC105193233	18.8786	-0.374012	0.987472	-0.378758	0.704868	0.922375
LOC105193236	2.82095	1.41092	1.22019	-1.15631	0.247556	1		LOC105193236	2.82095	0.748409	1.71638	-0.436038	0.662809	1		LOC105193235	1.42425	-1.98626	2.70851	-0.733338	0.463352	0.945691		LOC105193235	1.42425	2.35049	2.84829	0.825229	0.409242	1		LOC105193235	1.42425	-3.86116	2.72809	-1.41533	0.156971	0.363393		LOC105193235	1.42425	4.94061	2.81706	1.75382	0.0794617	0.364516
LOC105193237	6.65445	0.989115	0.965954	-1.02398	0.305846	1		LOC105193237	6.65445	0.946532	1.08837	-0.86968	0.384475	1		LOC105193236	0.0101553	0	5.81559	0	1	NA		LOC105193236	0.0101553	0	6.0197	0	1	NA		LOC105193236	0.0101553	0	5.81559	0	1	NA		LOC105193236	0.0101553	0.489338	6.0197	0.0812894	0.935212	NA
LOC105193238	3137.6	-0.109618	0.15866	0.6909	0.489629	1		LOC105193238	3137.6	0.341957	0.166128	-2.05839	0.0395523	0.693066		LOC105193237	32.8365	0.785317	1.20392	0.6523	0.514208	0.959792		LOC105193237	32.8365	-0.172703	0.668627	-0.258295	0.796179	1		LOC105193237	32.8365	0.645825	1.20451	0.536173	0.591839	0.770645		LOC105193237	32.8365	-0.544128	0.669761	-0.812422	0.416549	0.77745
LOC105193239	14.4661	0.139821	0.977486	-0.143042	0.886257	1		LOC105193239	14.4661	4.52138	1.06096	-4.26161	2.02959e-05	0.00248487		LOC105193238	731.168	-0.215273	0.363502	-0.59222	0.553703	0.966984		LOC105193238	731.168	-0.150577	0.374887	-0.40166	0.687934	1		LOC105193238	731.168	0.263611	0.363115	0.725972	0.467856	0.671344		LOC105193238	731.168	-0.1713	0.374923	-0.456893	0.647748	0.896487
LOC105193241	5281.96	0.348468	0.800191	-0.43548	0.663214	1		LOC105193241	5281.96	0.603452	0.814291	-0.741076	0.458648	1		LOC105193239	3.43319	0	1.38096	0	1	1		LOC105193239	3.43319	0.585335	1.01249	0.578116	0.563186	1		LOC105193239	3.43319	0	1.38096	0	1	1		LOC105193239	3.43319	1.51488	1.00477	1.50769	0.131633	0.47155
LOC105193242	4670.01	0.199342	0.716934	-0.278047	0.780976	1		LOC105193242	4670.01	0.145803	0.757196	-0.192556	0.847306	1		LOC105193241	9.06787	-0.592173	2.13736	-0.277059	0.781735	0.997626		LOC105193241	9.06787	-1.43624	2.09602	-0.685219	0.493206	1		LOC105193241	9.06787	2.33428	2.06822	1.12864	0.259049	0.478611		LOC105193241	9.06787	0.952989	2.08504	0.45706	0.647628	0.896487
LOC105193243	54.4564	-0.148797	0.318115	0.467745	0.639967	1		LOC105193243	54.4564	0.0746839	0.349395	-0.213752	0.83074	1		LOC105193242	580.099	-0.607605	0.849287	-0.71543	0.474343	0.950814		LOC105193242	580.099	1.49433	0.879015	1.7	0.0891303	0.837326		LOC105193242	580.099	0.00551568	0.849037	0.0064964	0.994817	1		LOC105193242	580.099	2.1521	0.878944	2.4485	0.0143452	0.136846
LOC105193245	17639.3	-0.128525	0.142178	0.903974	0.366009	1		LOC105193245	17639.3	-0.0856656	0.153573	0.557819	0.576968	1		LOC105193243	25.1447	-2.15313	1.58776	-1.35608	0.175074	0.832001		LOC105193243	25.1447	0	1.94838	0	1	1		LOC105193243	25.1447	-1.24056	1.58526	-0.78256	0.433886	0.641715		LOC105193243	25.1447	0	1.94838	0	1	1
LOC105193250	5.80942	0.0990182	1.2268	-0.0807126	0.93567	1		LOC105193250	5.80942	-0.832593	1.60441	0.518939	0.603804	1		LOC105193245	12834.3	-0.0288667	0.376505	-0.0766701	0.938886	1		LOC105193245	12834.3	-0.00378652	0.390119	-0.00970607	0.992256	1		LOC105193245	12834.3	-0.167622	0.376505	-0.445206	0.656171	0.817243		LOC105193245	12834.3	0.161621	0.390112	0.414293	0.67866	0.912192
LOC105193251	18459.1	1.57552	0.756257	-2.08331	0.037223	0.894274		LOC105193251	18459.1	0.170619	0.748894	-0.227828	0.81978	1		LOC105193248	0.233121	0	5.81559	0	1	NA		LOC105193248	0.233121	-3.22693	5.98453	-0.539212	0.589741	NA		LOC105193248	0.233121	0	5.81559	0	1	NA		LOC105193248	0.233121	-2.00596	5.98356	-0.335245	0.73744	NA
LOC105193252	2.28182	-0.0111758	0.943389	0.0118465	0.990548	1		LOC105193252	2.28182	-0.828542	1.24483	0.665585	0.505676	1		LOC105193250	0.170395	-0.29787	5.36419	-0.0555294	0.955717	NA		LOC105193250	0.170395	1.13427	5.55155	0.204317	0.838106	NA		LOC105193250	0.170395	0.285084	5.36419	0.0531457	0.957616	NA		LOC105193250	0.170395	0.850006	5.55246	0.153087	0.87833	NA
LOC105193253	127.525	0.397557	0.292811	-1.35773	0.17455	1		LOC105193253	127.525	0.00823725	0.300386	-0.0274222	0.978123	1		LOC105193251	3.42894	1.4849	1.64049	0.905154	0.365384	0.932254		LOC105193251	3.42894	-0.540734	1.6641	-0.324941	0.745225	1		LOC105193251	3.42894	1.98305	1.63056	1.21618	0.223917	0.44112		LOC105193251	3.42894	1.25826	1.63561	0.76929	0.441721	0.792613
LOC105193254	2210.25	0.0125317	0.0678487	-0.184701	0.853464	1		LOC105193254	2210.25	0.0586816	0.0735727	-0.7976	0.425103	1		LOC105193252	0	NA	NA	NA	NA	NA		LOC105193252	0	NA	NA	NA	NA	NA		LOC105193252	0	NA	NA	NA	NA	NA		LOC105193252	0	NA	NA	NA	NA	NA
LOC105193255	1655.38	0.0782928	0.107187	-0.730431	0.465127	1		LOC105193255	1655.38	0.0330757	0.115066	-0.287451	0.773767	1		LOC105193253	2.59865	0.768415	1.61224	0.476614	0.633637	0.981043		LOC105193253	2.59865	1.13245	1.68209	0.673241	0.500794	1		LOC105193253	2.59865	-0.583291	1.64241	-0.355144	0.722482	0.861485		LOC105193253	2.59865	2.0779	1.67231	1.24253	0.214042	0.588751
LOC105193256	10.0574	0.674114	0.600511	-1.12257	0.261621	1		LOC105193256	10.0574	-0.20578	1.32952	0.154778	0.876997	1		LOC105193254	884.363	0.161933	0.17597	0.920233	0.357451	0.930715		LOC105193254	884.363	0.112251	0.180272	0.622675	0.533498	1		LOC105193254	884.363	-0.222299	0.176221	-1.26148	0.207135	0.422166		LOC105193254	884.363	0.160211	0.180298	0.888586	0.374225	0.745499
LOC105193257	7982.42	0.173867	0.153944	-1.12942	0.258722	1		LOC105193257	7982.42	0.381942	0.17388	-2.19658	0.0280506	0.600432		LOC105193255	2486.23	-0.169092	0.176968	-0.955497	0.339326	0.927593		LOC105193255	2486.23	-0.083096	0.182863	-0.454417	0.649529	1		LOC105193255	2486.23	0.320075	0.176812	1.81025	0.0702569	0.231881		LOC105193255	2486.23	-0.163879	0.1829	-0.896	0.370253	0.741765
LOC105193258	703.444	0.0349407	0.132531	-0.263641	0.792057	1		LOC105193258	703.444	0.281666	0.151629	-1.8576	0.0632264	0.825365		LOC105193256	785.857	1.49631	1.01558	1.47336	0.140655	0.78993		LOC105193256	785.857	-0.00826188	0.205405	-0.0402224	0.967916	1		LOC105193256	785.857	0	1.03911	0	1	1		LOC105193256	785.857	0.253071	0.205369	1.23227	0.217847	0.592175
LOC105193261	948.827	-0.106626	0.203546	0.523843	0.600388	1		LOC105193261	948.827	-0.164572	0.232703	0.707218	0.479431	1		LOC105193257	406.046	-0.57248	0.608608	-0.940638	0.34689	0.927902		LOC105193257	406.046	0.145458	0.633718	0.229531	0.818456	1		LOC105193257	406.046	-2.08217	0.609059	-3.41867	0.000629279	0.0140439		LOC105193257	406.046	0.752267	0.633174	1.18809	0.234798	0.612564
LOC105193262	128.052	0.0338122	0.260423	-0.129836	0.896697	1		LOC105193262	128.052	0.455434	0.327101	-1.39233	0.163821	1		LOC105193258	203.151	0.957134	0.452293	2.11618	0.0343294	0.466867		LOC105193258	203.151	-0.103129	0.466267	-0.221181	0.824952	1		LOC105193258	203.151	-0.658935	0.454591	-1.44951	0.147195	0.352365		LOC105193258	203.151	-0.240289	0.466457	-0.515137	0.606457	0.878383
LOC105193263	19.3524	-0.0441754	0.373446	0.118291	0.905837	1		LOC105193263	19.3524	-0.37224	0.350271	1.06272	0.287908	1		LOC105193261	37.7361	0.695265	0.826089	0.841635	0.399993	0.937746		LOC105193261	37.7361	0.936946	0.860419	1.08894	0.27618	1		LOC105193261	37.7361	-1.19263	0.830682	-1.43572	0.151082	0.357343		LOC105193261	37.7361	0.797677	0.86107	0.926379	0.354249	0.727835
LOC105193264	612.328	0.123356	0.329684	-0.374165	0.708282	1		LOC105193264	612.328	-0.00148629	0.355415	0.00418183	0.996663	1		LOC105193262	327.644	-0.298509	0.643181	-0.464113	0.642567	0.981043		LOC105193262	327.644	1.08198	0.821688	1.31678	0.187913	1		LOC105193262	327.644	0.493828	0.642951	0.768066	0.442448	0.649958		LOC105193262	327.644	2.2586	0.799461	2.82515	0.00472584	0.0653144
LOC105193266	11506.8	-0.0839585	0.143824	0.583759	0.559382	1		LOC105193266	11506.8	-0.0799384	0.156258	0.511581	0.608944	1		LOC105193263	15.5345	-2.59375	0.944207	-2.74702	0.00601401	0.195191		LOC105193263	15.5345	1.79167	0.919949	1.94758	0.0514658	0.679391		LOC105193263	15.5345	-0.607472	0.894569	-0.679067	0.497096	0.696132		LOC105193263	15.5345	2.03577	0.919584	2.21379	0.0268432	0.200865
LOC105193267	1273.58	0.0231926	0.143111	-0.16206	0.871259	1		LOC105193267	1273.58	-0.250928	0.146451	1.7134	0.0866391	0.923432		LOC105193264	259.152	-0.232358	0.411652	-0.564453	0.572446	0.968741		LOC105193264	259.152	-0.348448	0.419362	-0.8309	0.40603	1		LOC105193264	259.152	-0.308777	0.411449	-0.750462	0.452977	0.658619		LOC105193264	259.152	-0.837085	0.419703	-1.99447	0.0461006	0.272607
LOC105193268	10474.3	-0.0426958	0.0935704	0.456296	0.648177	1		LOC105193268	10474.3	-0.065473	0.101134	0.647391	0.517379	1		LOC105193266	1495.77	0.0894505	0.25844	0.346117	0.729255	0.991345		LOC105193266	1495.77	-0.0653566	0.268143	-0.243738	0.807434	1		LOC105193266	1495.77	-0.38539	0.258498	-1.49088	0.135992	0.337355		LOC105193266	1495.77	-0.105576	0.268205	-0.393637	0.693849	0.918465
LOC105193269	893.68	-0.217319	0.138541	1.56862	0.116737	1		LOC105193269	893.68	0.0586914	0.151153	-0.388291	0.697801	1		LOC105193267	614.85	0.604965	0.236782	2.55495	0.0106204	0.269041		LOC105193267	614.85	0.106439	0.245324	0.433871	0.664382	1		LOC105193267	614.85	0.37726	0.236822	1.59301	0.111158	0.300683		LOC105193267	614.85	-0.173333	0.245622	-0.705692	0.48038	0.815538
LOC105193270	15206.7	0.67772	0.771537	-0.878402	0.379725	1		LOC105193270	15206.7	-0.144444	0.712682	0.202676	0.839388	1		LOC105193268	4267.03	0.112674	0.138498	0.813548	0.415904	0.939317		LOC105193268	4267.03	0.10547	0.143121	0.736929	0.461166	1		LOC105193268	4267.03	0.172094	0.138457	1.24294	0.213891	0.430417		LOC105193268	4267.03	0.365848	0.143104	2.55651	0.0105727	0.112134
LOC105193271	63826.2	0.39299	0.652687	-0.602111	0.547101	1		LOC105193271	63826.2	-0.242919	0.617422	0.393441	0.693994	1		LOC105193269	118.863	-0.798154	0.563517	-1.41638	0.156664	0.803484		LOC105193269	118.863	0.486392	0.586531	0.829268	0.406953	1		LOC105193269	118.863	-1.26876	0.563999	-2.24958	0.0244755	0.123935		LOC105193269	118.863	1.33492	0.58555	2.27977	0.0226211	0.179941
LOC105193272	17245.9	0.915242	0.779929	-1.1735	0.240597	1		LOC105193272	17245.9	-0.223833	0.734307	0.304822	0.760502	1		LOC105193270	1.26279	0	2.79232	0	1	1		LOC105193270	1.26279	0.552043	2.77282	0.199091	0.842192	1		LOC105193270	1.26279	2.48737	2.74242	0.906995	0.364409	0.580687		LOC105193270	1.26279	1.37665	2.76089	0.498626	0.618043	0.88387
LOC105193273	15028.6	1.38145	0.751684	-1.83781	0.0660908	1		LOC105193273	15028.6	-0.179848	0.764435	0.235269	0.814	1		LOC105193271	0.0741592	0	5.81559	0	1	NA		LOC105193271	0.0741592	0.33285	6.0197	0.0552934	0.955905	NA		LOC105193271	0.0741592	0	5.81559	0	1	NA		LOC105193271	0.0741592	-0.28352	6.0197	-0.0470988	0.962435	NA
LOC105193274	914.526	0.108541	0.0824006	-1.31724	0.187759	1		LOC105193274	914.526	-0.0892248	0.0834911	1.06867	0.285217	1		LOC105193272	0.30623	0	5.01238	0	1	NA		LOC105193272	0.30623	0.71381	5.1874	0.137604	0.890553	NA		LOC105193272	0.30623	0	5.01238	0	1	NA		LOC105193272	0.30623	2.85401	5.154	0.553747	0.579752	NA
LOC105193275	4762.67	0.0440265	0.074628	-0.589946	0.555227	1		LOC105193275	4762.67	-0.0954898	0.0814353	1.17259	0.240962	1		LOC105193273	9.93418	2.26899	1.3275	1.70922	0.0874098	0.684715		LOC105193273	9.93418	1.24362	1.02697	1.21096	0.225911	1		LOC105193273	9.93418	5.14202	1.22187	4.20834	2.57255e-05	0.00147299		LOC105193273	9.93418	2.4603	1.02311	2.40473	0.0161845	0.147577
LOC105193276	6100.23	-0.039236	0.102672	0.382148	0.702352	1		LOC105193276	6100.23	-0.11595	0.110687	1.04755	0.294845	1		LOC105193274	1089.53	0.553495	0.256594	2.15708	0.030999	0.453009		LOC105193274	1089.53	-0.0848606	0.263603	-0.321926	0.747508	1		LOC105193274	1089.53	0.758643	0.256371	2.95916	0.00308484	0.036485		LOC105193274	1089.53	-0.223316	0.263657	-0.846995	0.396998	0.763832
LOC105193277	29318.8	0.0162538	0.175186	-0.0927801	0.926078	1		LOC105193277	29318.8	0.0731123	0.190588	-0.383614	0.701264	1		LOC105193275	2820.6	0.261825	0.172902	1.5143	0.12995	0.77461		LOC105193275	2820.6	-0.257189	0.178362	-1.44195	0.149317	0.977043		LOC105193275	2820.6	-0.0492796	0.172954	-0.28493	0.775698	0.894367		LOC105193275	2820.6	-0.368226	0.178395	-2.06411	0.0390077	0.248965
LOC105193278	505.917	0.0437074	0.232306	-0.188146	0.850762	1		LOC105193278	505.917	-0.00263393	0.252093	0.0104483	0.991664	1		LOC105193276	9074.44	0.014018	0.231403	0.0605782	0.951695	1		LOC105193276	9074.44	0.1136	0.23953	0.474265	0.635311	1		LOC105193276	9074.44	0.322622	0.231385	1.39431	0.163224	0.371348		LOC105193276	9074.44	0.00361539	0.239541	0.015093	0.987958	1
LOC105193279	1864.8	0.0993787	0.10664	-0.931911	0.351383	1		LOC105193279	1864.8	-1.67799e-05	0.116262	0.000144328	0.999885	1		LOC105193277	4093.27	-0.336435	0.381815	-0.881146	0.378239	0.937648		LOC105193277	4093.27	-0.085755	0.396758	-0.216139	0.828879	1		LOC105193277	4093.27	-0.947447	0.381832	-2.48132	0.0130897	0.0842511		LOC105193277	4093.27	-0.0728533	0.396818	-0.183594	0.854332	0.97236
LOC105193280	21145.7	0.0884926	0.120298	-0.735612	0.461967	1		LOC105193280	21145.7	0.0852685	0.129678	-0.657539	0.510835	1		LOC105193278	919.49	-0.96554	0.287829	-3.35457	0.000794895	0.050504		LOC105193278	919.49	-0.418841	0.293177	-1.42863	0.153111	0.984973		LOC105193278	919.49	-0.0753047	0.286083	-0.263227	0.792376	0.904694		LOC105193278	919.49	-0.638393	0.293257	-2.17691	0.0294874	0.211465
LOC105193281	2032.16	0.29329	0.305985	-0.95851	0.337806	1		LOC105193281	2032.16	0.145531	0.30677	-0.474396	0.635218	1		LOC105193279	1121.49	-0.0593908	0.181209	-0.327748	0.743102	0.993466		LOC105193279	1121.49	0.121823	0.186909	0.651777	0.514545	1		LOC105193279	1121.49	0.152098	0.181013	0.840259	0.400763	0.612915		LOC105193279	1121.49	-0.0647611	0.187027	-0.346267	0.729142	0.932029
LOC105193282	2157.66	0.107615	0.117706	-0.914275	0.360572	1		LOC105193282	2157.66	0.0314765	0.125858	-0.250095	0.802514	1		LOC105193280	19916.6	-0.137442	0.185343	-0.741552	0.458359	0.944978		LOC105193280	19916.6	0.235497	0.191833	1.22762	0.219591	1		LOC105193280	19916.6	0.117307	0.185333	0.632955	0.526763	0.720497		LOC105193280	19916.6	0.212342	0.191836	1.10689	0.26834	0.650771
LOC105193283	6.24343	1.05597	1.07433	-0.982905	0.325654	1		LOC105193283	6.24343	0.275118	1.63474	-0.168294	0.866352	1		LOC105193281	337.016	-1.01546	0.53747	-1.88933	0.058848	0.588581		LOC105193281	337.016	-0.271244	0.556641	-0.487288	0.626054	1		LOC105193281	337.016	-0.410036	0.537008	-0.763556	0.445132	0.652235		LOC105193281	337.016	0.78698	0.556133	1.41509	0.157041	0.50893
LOC105193284	1950.01	-0.268441	0.205894	1.30378	0.192308	1		LOC105193284	1950.01	0.275527	0.223246	-1.23419	0.217134	1		LOC105193282	693.44	0.396603	0.407532	0.973183	0.330462	0.924743		LOC105193282	693.44	-0.0669986	0.420644	-0.159276	0.873451	1		LOC105193282	693.44	-0.540216	0.40805	-1.3239	0.185538	0.39691		LOC105193282	693.44	-0.154312	0.420681	-0.366815	0.713757	0.925851
LOC105193285	14588.2	-0.0415922	0.102609	0.405346	0.685223	1		LOC105193285	14588.2	-0.0132936	0.110683	0.120105	0.9044	1		LOC105193283	337.58	-1.64335	1.03347	-1.59012	0.111807	0.745574		LOC105193283	337.58	-0.170761	0.398797	-0.428189	0.668513	1		LOC105193283	337.58	1.78781	0.816223	2.19035	0.0284989	0.136497		LOC105193283	337.58	-0.44218	0.398944	-1.10838	0.267699	0.650046
LOC105193286	772.571	-0.124359	0.136437	0.911476	0.362045	1		LOC105193286	772.571	-0.016449	0.152468	0.107885	0.914087	1		LOC105193284	328.516	-0.879648	0.581804	-1.51193	0.130551	0.77504		LOC105193284	328.516	1.97674	0.769435	2.56907	0.0101971	0.328487		LOC105193284	328.516	-0.991171	0.581791	-1.70366	0.0884453	0.265243		LOC105193284	328.516	1.64098	0.779398	2.10544	0.0352531	0.234675
LOC105193287	1296.29	0.0473423	0.222469	-0.212804	0.831479	1		LOC105193287	1296.29	-0.153627	0.239709	0.640891	0.521594	1		LOC105193285	21576.6	0.063087	0.237981	0.265093	0.790938	0.998899		LOC105193285	21576.6	0.111212	0.24638	0.451383	0.651713	1		LOC105193285	21576.6	0.404081	0.237974	1.698	0.0895076	0.266713		LOC105193285	21576.6	0.113093	0.246384	0.459013	0.646225	0.895828
LOC105193288	3722.14	-0.161367	0.164033	0.983747	0.32524	1		LOC105193288	3722.14	-0.607922	0.172193	3.53047	0.000414822	0.0335197		LOC105193286	423.878	-0.749059	0.370291	-2.02289	0.043084	0.520876		LOC105193286	423.878	-0.238292	0.38253	-0.622936	0.533326	1		LOC105193286	423.878	-0.858967	0.370256	-2.31993	0.0203448	0.110018		LOC105193286	423.878	-0.371436	0.382662	-0.970663	0.331716	0.710373
LOC105193290	1631.05	0.0974212	0.201167	-0.48428	0.628187	1		LOC105193290	1631.05	0.0304043	0.212908	-0.142805	0.886444	1		LOC105193287	591.022	-0.250855	0.334	-0.751063	0.452614	0.944956		LOC105193287	591.022	0.049157	0.345421	0.14231	0.886835	1		LOC105193287	591.022	-0.149605	0.333872	-0.44809	0.654088	0.815612		LOC105193287	591.022	-0.00540777	0.345492	-0.0156524	0.987512	1
LOC105193291	3738.14	0.283157	0.172841	-1.63826	0.101368	1		LOC105193291	3738.14	0.0816434	0.176697	-0.462054	0.644043	1		LOC105193288	124.277	0.0427646	0.453462	0.0943069	0.924865	1		LOC105193288	124.277	0.576312	0.468465	1.23021	0.218618	1		LOC105193288	124.277	0.293573	0.452743	0.64843	0.516707	0.712128		LOC105193288	124.277	0.721565	0.468427	1.5404	0.123463	0.456163
LOC105193292	2047.54	0.0253636	0.134827	-0.188119	0.850783	1		LOC105193292	2047.54	-0.0347312	0.145184	0.239222	0.810934	1		LOC105193290	425.981	-0.193941	0.19912	-0.973989	0.330062	0.924724		LOC105193290	425.981	0.230777	0.206014	1.1202	0.262628	1		LOC105193290	425.981	0.134417	0.198655	0.676635	0.498638	0.697161		LOC105193290	425.981	0.286728	0.206071	1.39141	0.164102	0.516633
LOC105193293	118.474	1.19287	0.625795	-1.90617	0.0566278	1		LOC105193293	118.474	-0.0894174	0.646749	0.138257	0.890037	1		LOC105193291	1455.29	0.141381	0.375219	0.376797	0.706325	0.988905		LOC105193291	1455.29	0.190457	0.387568	0.491415	0.623133	1		LOC105193291	1455.29	-0.832221	0.375621	-2.21559	0.0267196	0.131509		LOC105193291	1455.29	0.201674	0.387578	0.520345	0.602823	0.876945
LOC105193294	350.546	1.44816	0.69701	-2.07767	0.0377397	0.900169		LOC105193294	350.546	-0.0819177	0.656433	0.124792	0.900688	1		LOC105193292	766.003	-0.306312	0.355769	-0.860985	0.389247	0.937746		LOC105193292	766.003	-0.328714	0.366783	-0.896208	0.370142	1		LOC105193292	766.003	-1.06766	0.356339	-2.99618	0.00273388	0.0341169		LOC105193292	766.003	-0.170979	0.366776	-0.466167	0.641096	0.893216
LOC105193295	7729.24	1.81101	0.519704	-3.48469	0.000492706	0.0507518		LOC105193295	7729.24	0.233875	0.533434	-0.438432	0.661073	1		LOC105193293	7.17433	0.423473	1.3962	0.303304	0.761658	0.996079		LOC105193293	7.17433	1.48982	1.00964	1.47559	0.140053	0.957342		LOC105193293	7.17433	0	1.3962	0	1	1		LOC105193293	7.17433	1.41032	1.01044	1.39574	0.162792	0.514811
LOC105193296	20.855	-0.0530882	0.368072	0.144233	0.885316	1		LOC105193296	20.855	0.275118	1.23468	-0.222826	0.823671	1		LOC105193294	108.291	0.437122	1.22635	0.356442	0.721509	0.990771		LOC105193294	108.291	0.658304	1.2628	0.521305	0.602155	1		LOC105193294	108.291	-3.78722	1.27639	-2.96713	0.00300597	0.0358489		LOC105193294	108.291	1.01363	1.26274	0.802722	0.422135	0.779742
LOC105193297	117.709	-0.630337	0.356657	1.76735	0.0771699	1		LOC105193297	117.709	-0.245884	0.370803	0.663113	0.507258	1		LOC105193295	130.736	-0.243113	0.837617	-0.290243	0.77163	0.996079		LOC105193295	130.736	0.6365	0.86137	0.738939	0.459944	1		LOC105193295	130.736	-1.85941	0.844309	-2.20229	0.027645	0.134045		LOC105193295	130.736	1.11329	0.861244	1.29265	0.196131	0.564172
LOC105193298	9657.68	0.0123581	0.102575	-0.12048	0.904103	1		LOC105193298	9657.68	0.0494634	0.111129	-0.445097	0.65625	1		LOC105193296	0.0350867	0	5.81559	0	1	NA		LOC105193296	0.0350867	-1.19048	6.01954	-0.197769	0.843226	NA		LOC105193296	0.0350867	0	5.81559	0	1	NA		LOC105193296	0.0350867	-1.08551	6.01954	-0.180332	0.856892	NA
LOC105193302	313.543	0.140378	0.174386	-0.804985	0.420828	1		LOC105193302	313.543	0.0971882	0.19544	-0.497278	0.618993	1		LOC105193297	103.83	0.650704	0.576055	1.12959	0.25865	0.900799		LOC105193297	103.83	0.122254	0.59674	0.20487	0.837674	1		LOC105193297	103.83	0.881807	0.575542	1.53213	0.12549	0.322034		LOC105193297	103.83	1.01245	0.595574	1.69996	0.0891392	0.386236
LOC105193305	26278	0.774881	0.723577	-1.0709	0.284213	1		LOC105193305	26278	-0.192811	0.665232	0.28984	0.771939	1		LOC105193298	6232.84	0.17242	0.139496	1.23602	0.216451	0.87947		LOC105193298	6232.84	-0.134274	0.143883	-0.933215	0.350709	1		LOC105193298	6232.84	0.0801109	0.139483	0.57434	0.565738	0.75103		LOC105193298	6232.84	-0.170158	0.143894	-1.18252	0.236999	0.614074
LOC105193308	2214.22	0.0101817	0.0784395	-0.129803	0.896722	1		LOC105193308	2214.22	0.0769137	0.0859927	-0.894422	0.371096	1		LOC105193302	145.267	-0.350924	0.31171	-1.1258	0.26025	0.901132		LOC105193302	145.267	0.0174091	0.317502	0.0548314	0.956273	1		LOC105193302	145.267	-0.549928	0.311894	-1.76319	0.0778683	0.247512		LOC105193302	145.267	0.0871698	0.317567	0.274493	0.783706	0.9521
LOC105193309	2914.34	0.0140301	0.0997919	-0.140594	0.888191	1		LOC105193309	2914.34	-0.132491	0.107942	1.22742	0.219664	1		LOC105193305	2.17742	0	1.76533	0	1	1		LOC105193305	2.17742	1.39871	1.59752	0.875547	0.381277	1		LOC105193305	2.17742	0	1.76533	0	1	1		LOC105193305	2.17742	3.59394	1.57752	2.27823	0.0227131	0.180359
LOC105193310	3171	-0.00713784	0.102929	0.0693472	0.944713	1		LOC105193310	3171	0.00286003	0.110606	-0.0258578	0.979371	1		LOC105193308	1002.35	0.459082	0.251509	1.82531	0.0679541	0.622794		LOC105193308	1002.35	-0.069803	0.2592	-0.269302	0.787698	1		LOC105193308	1002.35	-0.294241	0.251908	-1.16805	0.242786	0.461779		LOC105193308	1002.35	-0.18573	0.259261	-0.716382	0.473756	0.812295
LOC105193311	2345.78	0.0462842	0.0900236	-0.514134	0.607158	1		LOC105193311	2345.78	-0.0677776	0.0973729	0.696063	0.48639	1		LOC105193309	1543.27	-0.0620249	0.177562	-0.349314	0.726853	0.99107		LOC105193309	1543.27	-0.0570477	0.184483	-0.30923	0.757147	1		LOC105193309	1543.27	0.0213097	0.177493	0.120059	0.904436	0.969318		LOC105193309	1543.27	0.0447697	0.184491	0.242666	0.808264	0.959015
LOC105193312	7.23183	1.29409	0.697596	-1.85507	0.0635867	1		LOC105193312	7.23183	-0.16605	0.83315	0.199304	0.842025	1		LOC105193310	2568.64	0.0334851	0.190183	0.176068	0.860241	1		LOC105193310	2568.64	0.0137577	0.196758	0.069922	0.944256	1		LOC105193310	2568.64	0.0837102	0.190144	0.440245	0.659759	0.820231		LOC105193310	2568.64	-0.0943758	0.196799	-0.479555	0.631544	0.890031
LOC105193313	864.449	-0.0357068	0.158551	0.225207	0.821819	1		LOC105193313	864.449	-0.229048	0.171148	1.3383	0.180799	1		LOC105193311	2442.45	0.22438	0.185901	1.20699	0.227437	0.882743		LOC105193311	2442.45	0.0113695	0.191978	0.059223	0.952774	1		LOC105193311	2442.45	0.470849	0.185798	2.5342	0.0112705	0.076511		LOC105193311	2442.45	0.0110212	0.191998	0.0574027	0.954224	0.996228
LOC105193315	1104.86	0.734677	0.418377	-1.75602	0.0790855	1		LOC105193315	1104.86	-0.580031	0.405548	1.43024	0.152648	1		LOC105193312	2.24141	0	2.05125	0	1	1		LOC105193312	2.24141	2.1649	1.90676	1.13539	0.256214	1		LOC105193312	2.24141	0	2.05125	0	1	1		LOC105193312	2.24141	2.71969	1.90398	1.42842	0.15317	0.503568
LOC105193316	4653.37	2.77898	0.728453	-3.81491	0.000136233	0.0171394		LOC105193316	4653.37	0.170438	0.722698	-0.235836	0.81356	1		LOC105193313	109.351	-0.246497	0.464783	-0.530348	0.59587	0.974841		LOC105193313	109.351	-0.277155	0.479924	-0.577497	0.563604	1		LOC105193313	109.351	-0.654151	0.465327	-1.40579	0.159787	0.367226		LOC105193313	109.351	0.117394	0.479555	0.244798	0.806613	0.958491
LOC105193317	6573.4	0.0600074	0.088621	-0.677124	0.498327	1		LOC105193317	6573.4	0.0743069	0.0957047	-0.776418	0.437502	1		LOC105193315	6.92988	0.356404	0.943451	0.377766	0.705605	0.988905		LOC105193315	6.92988	-0.226997	1.05183	-0.215811	0.829135	1		LOC105193315	6.92988	-1.77227	0.967707	-1.83141	0.067039	0.226869		LOC105193315	6.92988	0.509986	1.03554	0.492486	0.622376	0.885981
LOC105193318	388.887	-0.193646	0.149566	1.29472	0.195418	1		LOC105193318	388.887	-0.155303	0.148431	1.0463	0.295421	1		LOC105193316	193.011	0.358316	0.85458	0.419289	0.675005	0.983766		LOC105193316	193.011	0.894369	0.880177	1.01612	0.30957	1		LOC105193316	193.011	-2.21743	0.864774	-2.56417	0.0103423	0.0725052		LOC105193316	193.011	1.29822	0.880114	1.47506	0.140196	0.485829
LOC105193320	4198.86	-0.0416253	0.253019	0.164515	0.869326	1		LOC105193320	4198.86	-0.185056	0.272816	0.678315	0.497572	1		LOC105193317	3814.54	0.136391	0.108867	1.25282	0.21027	0.877366		LOC105193317	3814.54	0.071671	0.112646	0.636253	0.524612	1		LOC105193317	3814.54	0.0799512	0.108847	0.73453	0.462626	0.666696		LOC105193317	3814.54	0.0720289	0.112671	0.639287	0.522637	0.839247
LOC105193321	1945.24	-0.0812969	0.223347	0.363993	0.715863	1		LOC105193321	1945.24	-0.0303155	0.309441	0.0979686	0.921957	1		LOC105193318	41.8677	-0.40975	0.416439	-0.983939	0.325146	0.922432		LOC105193318	41.8677	-0.404325	0.430692	-0.938778	0.347845	1		LOC105193318	41.8677	0.116931	0.412947	0.283162	0.777053	0.895238		LOC105193318	41.8677	-0.221436	0.430287	-0.514624	0.606816	0.878509
LOC105193322	2715.29	-0.0957495	0.133995	0.714573	0.474873	1		LOC105193322	2715.29	-0.0121305	0.144119	0.0841703	0.932921	1		LOC105193320	1436.09	0.290895	0.289869	1.00354	0.315602	0.922432		LOC105193320	1436.09	-0.0110789	0.298847	-0.0370722	0.970427	1		LOC105193320	1436.09	-0.189853	0.290046	-0.654559	0.512752	0.708955		LOC105193320	1436.09	-0.281313	0.298899	-0.941164	0.346621	0.722471
LOC105193323	696.609	-0.116491	0.156956	0.74219	0.457972	1		LOC105193323	696.609	-0.122179	0.174174	0.701474	0.483007	1		LOC105193321	55.8484	-0.599286	0.69769	-0.858958	0.390364	0.937746		LOC105193321	55.8484	0.9316	0.980308	0.950314	0.341953	1		LOC105193321	55.8484	-0.779956	0.697736	-1.11784	0.263636	0.482996		LOC105193321	55.8484	3.07148	0.924203	3.32338	0.000889326	0.0195531
LOC105193330	6730.53	-0.0435574	0.181376	0.24015	0.810214	1		LOC105193330	6730.53	-0.678239	0.19601	3.46023	0.000539711	0.0417333		LOC105193322	1029.5	-0.0539017	0.319121	-0.168907	0.86587	1		LOC105193322	1029.5	0.497525	0.331588	1.50043	0.133502	0.945187		LOC105193322	1029.5	0.234577	0.319033	0.735277	0.462171	0.666398		LOC105193322	1029.5	1.04126	0.331395	3.14204	0.00167776	0.0314883
LOC105193331	1322.35	-0.048838	0.0892146	0.547422	0.584089	1		LOC105193331	1322.35	-0.08899	0.0961	0.926015	0.354438	1		LOC105193323	167.937	0.606793	0.340198	1.78364	0.0744816	0.64734		LOC105193323	167.937	-0.337045	0.349101	-0.965467	0.334311	1		LOC105193323	167.937	0.0686977	0.341008	0.201455	0.840343	0.93438		LOC105193323	167.937	-0.239023	0.349126	-0.684631	0.493577	0.823764
LOC105193333	8386.33	0.0236049	0.0605083	-0.39011	0.696455	1		LOC105193333	8386.33	0.0414491	0.0643433	-0.644188	0.519454	1		LOC105193330	548.251	-0.235106	0.45986	-0.511256	0.609172	0.977988		LOC105193330	548.251	-0.0255236	0.476704	-0.0535418	0.9573	1		LOC105193330	548.251	-1.50575	0.460265	-3.27148	0.00106987	0.0190649		LOC105193330	548.251	0.179644	0.476666	0.376876	0.706266	0.922738
LOC105193334	1611.24	-0.0583605	0.152975	0.381503	0.70283	1		LOC105193334	1611.24	0.308993	0.164871	-1.87415	0.0609103	0.815522		LOC105193331	1520.75	0.388902	0.174865	2.22402	0.0261474	0.417531		LOC105193331	1520.75	-0.0643658	0.180572	-0.356454	0.721501	1		LOC105193331	1520.75	0.388233	0.174809	2.2209	0.0263576	0.130354		LOC105193331	1520.75	-0.083497	0.180616	-0.46229	0.643873	0.895063
LOC105193335	35.6607	1.14134	0.706067	-1.61648	0.105991	1		LOC105193335	35.6607	-0.464303	0.514844	0.901832	0.367146	1		LOC105193333	5261.25	0.0818725	0.188866	0.433496	0.664655	0.981344		LOC105193333	5261.25	-0.203766	0.195261	-1.04356	0.29669	1		LOC105193333	5261.25	0.197928	0.18883	1.04818	0.294556	0.513935		LOC105193333	5261.25	-0.25441	0.195274	-1.30284	0.19263	0.558442
LOC105193337	2277.38	-0.0421477	0.136097	0.309689	0.756798	1		LOC105193337	2277.38	0.0936673	0.146219	-0.640597	0.521784	1		LOC105193334	1926.9	-0.296735	0.190245	-1.55975	0.118819	0.755293		LOC105193334	1926.9	-0.11855	0.195017	-0.607893	0.543258	1		LOC105193334	1926.9	0.246856	0.189769	1.30083	0.193317	0.405822		LOC105193334	1926.9	-0.254279	0.195057	-1.30361	0.192366	0.558176
LOC105193338	8363.46	-0.0609449	0.129807	0.469505	0.638708	1		LOC105193338	8363.46	0.104555	0.140384	-0.744781	0.456404	1		LOC105193335	0.035395	0	5.81559	0	1	NA		LOC105193335	0.035395	0.384373	6.0197	0.0638525	0.949088	NA		LOC105193335	0.035395	0	5.81559	0	1	NA		LOC105193335	0.035395	0.489338	6.0197	0.0812894	0.935212	NA
LOC105193339	362.852	0.0366087	0.148141	-0.247121	0.804815	1		LOC105193339	362.852	0.181361	0.169176	-1.07203	0.283709	1		LOC105193337	578.969	-0.174584	0.380152	-0.459247	0.646057	0.981043		LOC105193337	578.969	0.244218	0.392276	0.622568	0.533569	1		LOC105193337	578.969	-0.604325	0.380376	-1.58876	0.112115	0.301767		LOC105193337	578.969	0.79512	0.392187	2.0274	0.0426214	0.260637
LOC105193340	4034.33	0.0261797	0.135647	-0.192999	0.84696	1		LOC105193340	4034.33	-0.315611	0.148721	2.12217	0.0338237	0.655202		LOC105193338	2986.71	-0.100213	0.116506	-0.86015	0.389706	0.937746		LOC105193338	2986.71	0.396254	0.121561	3.2597	0.00111531	0.073316		LOC105193338	2986.71	-0.0543626	0.116469	-0.466756	0.640674	0.806596		LOC105193338	2986.71	0.429949	0.121598	3.53581	0.000406523	0.0108659
LOC105193341	2964.11	-0.0391585	0.104102	0.376156	0.706801	1		LOC105193341	2964.11	0.0735347	0.112694	-0.652516	0.514068	1		LOC105193339	311.343	-0.0375771	0.401552	-0.0935796	0.925443	1		LOC105193339	311.343	0.60772	0.417027	1.45727	0.145043	0.970198		LOC105193339	311.343	0.305135	0.401274	0.760415	0.447006	0.653871		LOC105193339	311.343	0.569463	0.417166	1.36507	0.17223	0.528275
LOC105193342	493.127	-0.0976713	0.0829852	1.17697	0.239206	1		LOC105193342	493.127	0.052003	0.0900857	-0.577262	0.563763	1		LOC105193340	374.682	-0.299155	0.453745	-0.659303	0.509702	0.959491		LOC105193340	374.682	-0.212974	0.468994	-0.454109	0.64975	1		LOC105193340	374.682	-0.836241	0.454039	-1.84178	0.0655069	0.223824		LOC105193340	374.682	0.222919	0.468884	0.475425	0.634484	0.891085
LOC105193343	499.047	-0.0611998	0.116694	0.524448	0.599967	1		LOC105193343	499.047	0.0533673	0.123952	-0.430548	0.666797	1		LOC105193341	4776.98	0.174583	0.180108	0.969322	0.332384	0.925979		LOC105193341	4776.98	0.17255	0.186517	0.925114	0.354907	1		LOC105193341	4776.98	0.417084	0.180073	2.3162	0.0205476	0.110595		LOC105193341	4776.98	0.149458	0.186536	0.801233	0.422997	0.780365
LOC105193344	21.3569	0.230604	0.434617	-0.530592	0.595702	1		LOC105193344	21.3569	-1.00702	0.581988	1.73031	0.0835744	0.907216		LOC105193342	154.207	0.223791	0.357096	0.626698	0.530857	0.96428		LOC105193342	154.207	0.275931	0.36573	0.754465	0.45057	1		LOC105193342	154.207	0.235055	0.356742	0.658892	0.509965	0.706337		LOC105193342	154.207	0.100261	0.366076	0.273881	0.784176	0.9521
LOC105193345	10.8193	-0.191124	0.544024	0.351316	0.725351	1		LOC105193345	10.8193	-0.686678	1.30036	0.528069	0.597451	1		LOC105193343	895.979	0.242737	0.150036	1.61786	0.105693	0.733505		LOC105193343	895.979	0.0857123	0.153885	0.556989	0.577535	1		LOC105193343	895.979	0.558271	0.149674	3.72992	0.000191542	0.00645215		LOC105193343	895.979	-0.136924	0.15407	-0.888714	0.374157	0.745499
LOC105193346	23.1902	0.0823395	0.472741	-0.174175	0.861728	1		LOC105193346	23.1902	0.269923	0.733317	-0.368085	0.71281	1		LOC105193344	1.66934	-1.31743	1.81998	-0.72387	0.469145	0.948729		LOC105193344	1.66934	1.64084	1.86458	0.880005	0.378857	1		LOC105193344	1.66934	-1.11152	1.80121	-0.617097	0.53717	0.727846		LOC105193344	1.66934	3.69293	1.83626	2.01111	0.0443139	0.267163
LOC105193347	10382.1	0.145947	0.114644	-1.27304	0.203004	1		LOC105193347	10382.1	-0.205732	0.122189	1.68372	0.0922357	0.941869		LOC105193345	0.827638	-2.22824	5.79672	-0.384397	0.700684	0.988905		LOC105193345	0.827638	1.42724	6.01664	0.237216	0.81249	1		LOC105193345	0.827638	-2.36662	5.79672	-0.408269	0.683076	NA		LOC105193345	0.827638	0	6.0197	0	1	1
LOC105193348	16.0976	0.313384	0.449362	-0.697397	0.485554	1		LOC105193348	16.0976	-1.14244	0.667919	1.71045	0.0871823	0.923698		LOC105193346	4.37228	2.74854	1.89892	1.44743	0.147777	0.79705		LOC105193346	4.37228	0.102692	1.7672	0.0581098	0.953661	1		LOC105193346	4.37228	0	1.97525	0	1	1		LOC105193346	4.37228	0.703703	1.76509	0.398678	0.69013	0.917011
LOC105193351	16.2961	0.12142	0.531031	-0.22865	0.819141	1		LOC105193351	16.2961	-0.566235	1.10217	0.513746	0.60743	1		LOC105193347	11679.5	0.0574341	0.34072	0.168567	0.866137	1		LOC105193347	11679.5	0.0636159	0.352689	0.180374	0.856859	1		LOC105193347	11679.5	0.359399	0.340711	1.05485	0.291494	0.511086		LOC105193347	11679.5	-0.00853595	0.352694	-0.0242021	0.980691	1
LOC105193352	4550.15	-0.115748	0.149391	0.7748	0.438458	1		LOC105193352	4550.15	0.161574	0.160453	-1.00699	0.313941	1		LOC105193348	1.03686	-2.62948	2.76418	-0.951269	0.341468	0.927593		LOC105193348	1.03686	1.40476	2.87966	0.48782	0.625677	1		LOC105193348	1.03686	-2.76786	2.76418	-1.00133	0.316666	NA		LOC105193348	1.03686	2.94785	2.84546	1.03599	0.300209	0.681934
LOC105193353	3838.18	0.237112	0.13457	-1.762	0.0780696	1		LOC105193353	3838.18	0.157144	0.148648	-1.05716	0.29044	1		LOC105193351	7.70924	-0.196535	1.37888	-0.142532	0.886659	1		LOC105193351	7.70924	3.2493	1.62042	2.00523	0.0449388	0.644838		LOC105193351	7.70924	0.498532	1.37338	0.362995	0.716608	0.858627		LOC105193351	7.70924	1.92591	1.65415	1.16429	0.244307	0.623073
LOC105193354	11.0354	0.851283	0.590426	-1.44181	0.149356	1		LOC105193354	11.0354	-0.686678	1.32332	0.518907	0.603826	1		LOC105193352	887.484	-0.17526	0.205954	-0.850969	0.394786	0.937746		LOC105193352	887.484	-0.246002	0.21269	-1.15662	0.247427	1		LOC105193352	887.484	-0.138526	0.20584	-0.672979	0.500961	0.699002		LOC105193352	887.484	-0.00701834	0.212635	-0.0330065	0.973669	1
LOC105193356	13.8857	-0.0162443	0.49912	0.0325459	0.974037	1		LOC105193356	13.8857	0.756016	1.28402	-0.588791	0.556002	1		LOC105193353	168.006	-0.739823	0.602549	-1.22782	0.219514	0.88132		LOC105193353	168.006	-0.13207	0.627315	-0.210532	0.833253	1		LOC105193353	168.006	-2.02701	0.603541	-3.35853	0.000783569	0.0160962		LOC105193353	168.006	0.304712	0.626828	0.486117	0.626884	0.888598
LOC105193357	12.2604	0.661746	0.698012	-0.948044	0.343107	1		LOC105193357	12.2604	0.275118	1.38586	-0.198518	0.842639	1		LOC105193354	0.256835	0.423466	5.81559	0.0728157	0.941953	NA		LOC105193354	0.256835	0.0237042	6.0197	0.00393777	0.996858	NA		LOC105193354	0.256835	2.06875	5.79895	0.356745	0.721283	NA		LOC105193354	0.256835	2.60495	5.99818	0.43429	0.664078	NA
LOC105193358	28.8707	0.265017	0.632994	-0.418673	0.675455	1		LOC105193358	28.8707	1.65751	0.886705	-1.86929	0.0615822	0.817774		LOC105193355	0.706548	0.0627984	5.81559	0.0107983	0.991384	NA		LOC105193355	0.706548	2.6121	5.9914	0.435974	0.662855	NA		LOC105193355	0.706548	-0.0755848	5.81559	-0.0129969	0.98963	NA		LOC105193355	0.706548	4.26156	5.98155	0.712452	0.476185	NA
LOC105193359	61.8258	0.772122	0.616133	-1.25317	0.210143	1		LOC105193359	61.8258	0.0942801	0.649475	-0.145164	0.884582	1		LOC105193356	1.12189	2.0825	4.20917	0.494753	0.620774	0.979792		LOC105193356	1.12189	1.27213	4.30441	0.295541	0.76758	1		LOC105193356	1.12189	0	4.2291	0	1	1		LOC105193356	1.12189	2.54717	4.29608	0.592906	0.553244	0.855566
LOC105193361	315.568	-0.184228	0.418384	0.440332	0.659697	1		LOC105193361	315.568	-1.69625	0.418912	4.04918	5.13978e-05	0.00557476		LOC105193357	0.372077	1.7926	5.79995	0.309072	0.757267	NA		LOC105193357	0.372077	0.745035	6.0197	0.123766	0.9015	NA		LOC105193357	0.372077	-0.436252	5.81559	-0.0750143	0.940203	NA		LOC105193357	0.372077	2.44612	6.00071	0.407639	0.683539	NA
LOC105193362	1138.23	-0.180675	0.217705	0.829909	0.40659	1		LOC105193362	1138.23	0.0849883	0.238466	-0.356396	0.721544	1		LOC105193358	7.09785	-4.05618	1.32507	-3.06112	0.00220514	0.099241		LOC105193358	7.09785	1.75481	1.15052	1.52523	0.127201	0.932416		LOC105193358	7.09785	-1.50544	1.18675	-1.26854	0.204605	0.419124		LOC105193358	7.09785	2.42479	1.14848	2.1113	0.0347465	0.233144
LOC105193363	1136.82	0.0425317	0.11987	-0.354815	0.722728	1		LOC105193363	1136.82	-0.072295	0.128838	0.561131	0.574708	1		LOC105193359	0.893571	0	3.40564	0	1	1		LOC105193359	0.893571	1.10476	3.42111	0.322926	0.746751	1		LOC105193359	0.893571	0.645758	3.40564	0.189614	0.849612	NA		LOC105193359	0.893571	1.69688	3.41638	0.496689	0.619409	0.884273
LOC105193367	385.466	0.213223	0.773993	-0.275485	0.782944	1		LOC105193367	385.466	0.367592	0.679703	-0.540813	0.588636	1		LOC105193361	6.58168	-0.00145806	1.56976	-0.00092884	0.999259	1		LOC105193361	6.58168	0.599427	1.57952	0.3795	0.704317	1		LOC105193361	6.58168	0.290343	1.56235	0.185837	0.852573	0.940142		LOC105193361	6.58168	0.15876	1.58182	0.100365	0.920054	0.98869
LOC105193368	879.151	0.130282	0.296997	-0.438664	0.660905	1		LOC105193368	879.151	0.0749746	0.293573	-0.255387	0.798424	1		LOC105193362	299.542	0.237007	0.31957	0.741642	0.458305	0.944978		LOC105193362	299.542	0.216637	0.32926	0.657952	0.510569	1		LOC105193362	299.542	-0.127889	0.319832	-0.399861	0.689259	0.839365		LOC105193362	299.542	-0.0451654	0.329533	-0.137059	0.890984	0.981524
LOC105193369	1153.19	0.378342	0.339463	-1.11453	0.265051	1		LOC105193369	1153.19	0.196397	0.339557	-0.57839	0.563001	1		LOC105193363	1324.07	-0.275646	0.169105	-1.63002	0.103096	0.724837		LOC105193363	1324.07	0.0227125	0.174223	0.130365	0.896278	1		LOC105193363	1324.07	0.199913	0.168769	1.18454	0.236199	0.454559		LOC105193363	1324.07	-0.181135	0.174336	-1.039	0.298806	0.680428
LOC105193370	1302.43	0.00541254	0.0972745	-0.0556419	0.955627	1		LOC105193370	1302.43	0.0842523	0.104539	-0.805938	0.420278	1		LOC105193367	0.192507	0	5.81559	0	1	NA		LOC105193367	0.192507	-2.40669	5.99555	-0.401412	0.688117	NA		LOC105193367	0.192507	0	5.81559	0	1	NA		LOC105193367	0.192507	-0.429559	5.98472	-0.0717761	0.94278	NA
LOC105193371	263.429	-0.0337625	0.118723	0.28438	0.776119	1		LOC105193371	263.429	-0.204293	0.147248	1.38741	0.165317	1		LOC105193368	22.9292	0.325979	0.962101	0.33882	0.734745	0.991845		LOC105193368	22.9292	-0.413289	0.985457	-0.419388	0.674933	1		LOC105193368	22.9292	-1.21844	0.975057	-1.24961	0.211441	0.427841		LOC105193368	22.9292	0.653755	0.98333	0.664838	0.506154	0.831692
LOC105193374	27.153	-0.178533	0.34101	0.523543	0.600596	1		LOC105193374	27.153	-3.2905	1.01479	3.24256	0.00118462	0.0762733		LOC105193369	156.221	0.215446	0.605789	0.355645	0.722106	0.990771		LOC105193369	156.221	-0.403723	0.627126	-0.643767	0.519727	1		LOC105193369	156.221	0.695582	0.60522	1.1493	0.25043	0.469891		LOC105193369	156.221	0.591753	0.626231	0.944942	0.344688	0.721528
LOC105193375	673.301	2.84867	0.958323	-2.97256	0.00295331	0.201965		LOC105193375	673.301	-4.61042	1.35279	3.40808	0.000654215	0.048058		LOC105193370	751.72	0.39374	0.214627	1.83453	0.0665755	0.617556		LOC105193370	751.72	-0.204184	0.220115	-0.927625	0.353602	1		LOC105193370	751.72	0.206966	0.214663	0.964145	0.334973	0.552111		LOC105193370	751.72	-0.248869	0.220181	-1.13029	0.258352	0.638973
LOC105193376	0.0371812	-0.336327	4.93773	0.0681137	0.945695	1		LOC105193376	0.0371812	0	5.33334	0	1	NA		LOC105193371	46.0979	-0.1103	0.892464	-0.12359	0.90164	1		LOC105193371	46.0979	0.419564	0.931412	0.45046	0.652378	1		LOC105193371	46.0979	-2.09567	0.896826	-2.33676	0.0194514	0.107516		LOC105193371	46.0979	1.3637	0.929503	1.46713	0.142342	0.4884
LOC105193377	6731.9	0.0226589	0.119279	-0.189966	0.849336	1		LOC105193377	6731.9	0.0635193	0.129555	-0.49029	0.623929	1		LOC105193374	0.621372	2.09431	5.76668	0.363174	0.716475	NA		LOC105193374	0.621372	0	6.0197	0	1	NA		LOC105193374	0.621372	-0.322585	5.79594	-0.0556571	0.955615	NA		LOC105193374	0.621372	0	6.0197	0	1	NA
LOC105193378	58.5392	-0.259743	0.363814	0.713944	0.475262	1		LOC105193378	58.5392	0.380472	0.740996	-0.51346	0.60763	1		LOC105193375	19.4212	0.226094	1.38819	0.16287	0.870621	1		LOC105193375	19.4212	3.3565	1.63677	2.05068	0.0402977	0.624977		LOC105193375	19.4212	3.10609	1.37601	2.25732	0.0239878	0.122454		LOC105193375	19.4212	1.23013	1.74129	0.706451	0.479908	0.815535
LOC105193379	9936.35	-0.128648	0.127839	1.00633	0.314255	1		LOC105193379	9936.35	-0.111216	0.13827	0.804344	0.421199	1		LOC105193376	0	NA	NA	NA	NA	NA		LOC105193376	0	NA	NA	NA	NA	NA		LOC105193376	0	NA	NA	NA	NA	NA		LOC105193376	0	NA	NA	NA	NA	NA
LOC105193380	796.171	-0.0223422	0.0956486	0.233586	0.815306	1		LOC105193380	796.171	0.179389	0.108699	-1.65033	0.0988763	0.959148		LOC105193377	970.878	-0.26394	0.492023	-0.536438	0.591656	0.974474		LOC105193377	970.878	-0.0469845	0.509903	-0.0921439	0.926584	1		LOC105193377	970.878	-1.20306	0.492149	-2.4445	0.0145055	0.089904		LOC105193377	970.878	0.0481338	0.50991	0.0943965	0.924794	0.989783
LOC105193381	1976.11	-0.0292312	0.109595	0.26672	0.789685	1		LOC105193381	1976.11	-0.162882	0.117853	1.38208	0.166946	1		LOC105193378	0.951189	-0.123962	2.75157	-0.0450513	0.964066	1		LOC105193378	0.951189	-0.388493	2.98457	-0.130168	0.896434	1		LOC105193378	0.951189	-2.74539	2.81668	-0.974687	0.329715	NA		LOC105193378	0.951189	-0.283527	2.98457	-0.0949977	0.924317	0.989783
LOC105193382	2532.98	-0.12396	0.196623	0.630447	0.528402	1		LOC105193382	2532.98	0.0541097	0.212822	-0.254248	0.799304	1		LOC105193379	2742.24	-0.00122566	0.436268	-0.00280942	0.997758	1		LOC105193379	2742.24	-0.188209	0.451418	-0.416929	0.67673	1		LOC105193379	2742.24	-0.826927	0.436354	-1.89508	0.0580815	0.208406		LOC105193379	2742.24	-0.0688252	0.451418	-0.152465	0.87882	0.978142
LOC105193383	2101.71	-0.0731553	0.174997	0.418037	0.67592	1		LOC105193383	2101.71	0.351107	0.189302	-1.85475	0.0636322	0.827987		LOC105193380	1126.76	-0.245588	0.199468	-1.23121	0.218243	0.879889		LOC105193380	1126.76	-0.0915834	0.206007	-0.444565	0.656634	1		LOC105193380	1126.76	0.133942	0.199215	0.672349	0.501361	0.699319		LOC105193380	1126.76	-0.199091	0.206097	-0.966008	0.33404	0.711718
LOC105193384	680.511	0.296002	0.222758	-1.32881	0.183912	1		LOC105193384	680.511	0.108999	0.211444	-0.5155	0.606204	1		LOC105193381	3168.41	0.20142	0.181157	1.11185	0.266202	0.907119		LOC105193381	3168.41	-0.176632	0.186931	-0.944905	0.344707	1		LOC105193381	3168.41	0.609224	0.181023	3.36545	0.000764177	0.0159306		LOC105193381	3168.41	-0.406812	0.186976	-2.17574	0.0295749	0.211465
LOC105193385	2925.17	-0.170445	0.130914	1.30196	0.192929	1		LOC105193385	2925.17	-0.0563637	0.139821	0.403112	0.686866	1		LOC105193382	458.168	0.00542445	0.322539	0.016818	0.986582	1		LOC105193382	458.168	-0.359232	0.333435	-1.07737	0.281316	1		LOC105193382	458.168	-0.788859	0.323069	-2.44177	0.0146154	0.0903127		LOC105193382	458.168	-0.0740027	0.333347	-0.221999	0.824315	0.963673
LOC105193386	128868	0.731989	0.308869	-2.3699	0.0177928	0.634944		LOC105193386	128868	0.105372	0.331322	-0.318035	0.750458	1		LOC105193383	63.6036	-1.58429	0.542157	-2.92219	0.00347578	0.133962		LOC105193383	63.6036	0.0873927	0.563197	0.155173	0.876685	1		LOC105193383	63.6036	-1.1862	0.54051	-2.19459	0.0281929	0.135445		LOC105193383	63.6036	0.345122	0.562808	0.613214	0.539735	0.850002
LOC105193387	3374.43	-0.169227	0.131643	1.2855	0.198616	1		LOC105193387	3374.43	-0.0416443	0.140613	0.296163	0.767106	1		LOC105193384	18.2758	0.515458	0.898446	0.573721	0.566156	0.967722		LOC105193384	18.2758	0.505214	0.925866	0.545667	0.585295	1		LOC105193384	18.2758	-1.85996	0.937241	-1.9845	0.0471996	0.183321		LOC105193384	18.2758	1.22578	0.922856	1.32824	0.184098	0.547229
LOC105193388	3572.54	-0.094793	0.135063	0.701844	0.482777	1		LOC105193388	3572.54	-0.0113841	0.144802	0.0786183	0.937336	1		LOC105193385	302.437	-0.215067	0.424702	-0.506395	0.612579	0.977988		LOC105193385	302.437	0.0611901	0.438464	0.139556	0.889011	1		LOC105193385	302.437	-0.193958	0.424539	-0.456866	0.647767	0.811569		LOC105193385	302.437	0.224302	0.43844	0.51159	0.608938	0.879474
LOC105193389	12.3739	1.86781	0.905912	-2.0618	0.0392264	0.910551		LOC105193389	12.3739	4.32001	1.05357	-4.10035	4.12526e-05	0.00469495		LOC105193386	2033.33	-0.00579544	0.660041	-0.00878042	0.992994	1		LOC105193386	2033.33	0.427887	0.683126	0.626367	0.531075	1		LOC105193386	2033.33	-1.29105	0.660226	-1.95546	0.0505287	0.190408		LOC105193386	2033.33	0.914552	0.683105	1.33882	0.180631	0.541319
LOC105193390	15610.4	-0.0208722	0.10657	0.195855	0.844724	1		LOC105193390	15610.4	0.0144672	0.115197	-0.125587	0.900059	1		LOC105193387	489.017	-0.0214349	0.381749	-0.0561493	0.955223	1		LOC105193387	489.017	-0.149694	0.394589	-0.379366	0.704416	1		LOC105193387	489.017	-1.08191	0.382431	-2.82903	0.00466895	0.0461569		LOC105193387	489.017	-0.0412195	0.394592	-0.104461	0.916803	0.987294
LOC105193391	1775.8	-0.134603	0.155997	0.862862	0.388213	1		LOC105193391	1775.8	-0.266724	0.168457	1.58333	0.113345	0.995228		LOC105193388	982.945	0.242056	0.223313	1.08393	0.278395	0.908655		LOC105193388	982.945	-0.112656	0.23089	-0.487919	0.625607	1		LOC105193388	982.945	-0.285702	0.223494	-1.27834	0.201128	0.414981		LOC105193388	982.945	-0.274709	0.231004	-1.1892	0.234363	0.611895
LOC105193393	63.0374	0.0348106	0.448537	-0.0776094	0.938139	1		LOC105193393	63.0374	0.921778	0.477888	-1.92886	0.0537486	0.773801		LOC105193389	1.61635	5.59687	2.71161	2.06403	0.0390145	0.495002		LOC105193389	1.61635	2.66216	2.84832	0.93464	0.349974	1		LOC105193389	1.61635	0.645759	2.80031	0.230603	0.817623	0.920084		LOC105193389	1.61635	3.2649	2.83669	1.15095	0.249751	0.630463
LOC105193397	38.3392	-0.0652758	0.220334	0.296259	0.767032	1		LOC105193397	38.3392	0.323279	0.257719	-1.25439	0.209702	1		LOC105193390	1425.78	-0.3532	0.409378	-0.862772	0.388263	0.937746		LOC105193390	1425.78	0.101805	0.425692	0.239151	0.810989	1		LOC105193390	1425.78	-1.52666	0.409498	-3.72814	0.000192902	0.00645215		LOC105193390	1425.78	0.311151	0.425632	0.731034	0.464758	0.8081
LOC105193398	230.701	-0.204563	0.301952	0.677468	0.498109	1		LOC105193398	230.701	0.0992977	0.304253	-0.326365	0.744148	1		LOC105193391	269.211	-0.582032	0.484459	-1.20141	0.229593	0.882743		LOC105193391	269.211	-0.26342	0.504314	-0.522334	0.601438	1		LOC105193391	269.211	-1.31145	0.484784	-2.70524	0.0068256	0.0569249		LOC105193391	269.211	-0.131666	0.504293	-0.26109	0.794023	0.954571
LOC105193399	10770.7	-0.0407657	0.230116	0.177153	0.859388	1		LOC105193399	10770.7	-0.474154	0.248527	1.90786	0.0564096	0.793941		LOC105193393	13.0564	-0.320337	0.731733	-0.437778	0.661547	0.981043		LOC105193393	13.0564	0.771274	0.718851	1.07293	0.283304	1		LOC105193393	13.0564	-2.82583	0.845054	-3.34397	0.000825893	0.016458		LOC105193393	13.0564	0.743098	0.719525	1.03276	0.301716	0.683199
LOC105193402	8486.75	0.0555784	0.133053	-0.417717	0.676154	1		LOC105193402	8486.75	-0.0496281	0.144049	0.344523	0.730453	1		LOC105193397	170.999	-0.27795	0.256222	-1.0848	0.27801	0.908655		LOC105193397	170.999	0.587961	0.294547	1.99615	0.0459175	0.64916		LOC105193397	170.999	0.0441078	0.255612	0.172558	0.862999	0.946472		LOC105193397	170.999	0.852811	0.293375	2.9069	0.00365031	0.0546675
LOC105193406	0.555489	-2.32437	1.99601	1.16451	0.244219	1		LOC105193406	0.555489	-0.686676	2.25109	0.305041	0.760335	1		LOC105193398	2.02575	0.164527	1.09746	0.149917	0.88083	1		LOC105193398	2.02575	2.22242	1.30191	1.70705	0.0878133	0.833481		LOC105193398	2.02575	0.0477643	1.09667	0.043554	0.96526	0.999133		LOC105193398	2.02575	2.09679	1.30882	1.60205	0.109144	0.427273
LOC105193407	4142.65	0.0433182	0.108363	-0.399752	0.689339	1		LOC105193407	4142.65	-0.00629809	0.117165	0.0537538	0.957131	1		LOC105193399	11925.2	0.0258429	0.218978	0.118016	0.906055	1		LOC105193399	11925.2	-0.114344	0.226658	-0.504478	0.613926	1		LOC105193399	11925.2	0.320456	0.218962	1.46352	0.143325	0.346749		LOC105193399	11925.2	-0.136493	0.226663	-0.602182	0.547053	0.852422
LOC105193409	343.422	-0.0601484	0.242526	0.248008	0.804128	1		LOC105193409	343.422	0.000249732	0.280642	-0.000889862	0.99929	1		LOC105193402	733.484	-0.40518	0.45483	-0.890838	0.373016	0.934887		LOC105193402	733.484	-0.09794	0.471367	-0.207779	0.835402	1		LOC105193402	733.484	-1.63179	0.455132	-3.5853	0.00033669	0.00931376		LOC105193402	733.484	0.243268	0.471293	0.516172	0.605734	0.878142
LOC105193411	3657.9	-0.0924582	0.174542	0.529718	0.596308	1		LOC105193411	3657.9	0.0575938	0.191132	-0.301331	0.763162	1		LOC105193406	0.158927	0	5.81559	0	1	NA		LOC105193406	0.158927	-0.388486	6.0197	-0.0645357	0.948544	NA		LOC105193406	0.158927	0	5.81559	0	1	NA		LOC105193406	0.158927	2.40997	5.99513	0.401989	0.687692	NA
LOC105193415	3003.63	-0.0170233	0.114169	0.149106	0.88147	1		LOC105193415	3003.63	-0.153884	0.122179	1.25949	0.207852	1		LOC105193407	3176.04	-0.148986	0.196833	-0.756916	0.4491	0.944648		LOC105193407	3176.04	0.0857758	0.20379	0.420903	0.673826	1		LOC105193407	3176.04	0.250074	0.196758	1.27098	0.203737	0.417979		LOC105193407	3176.04	-0.061784	0.203837	-0.303106	0.761809	0.945327
LOC105193416	20.4203	0.258768	0.479382	-0.539795	0.589338	1		LOC105193416	20.4203	-0.16509	0.975445	0.169246	0.865603	1		LOC105193409	84.1933	-0.471566	0.469272	-1.00489	0.314951	0.922432		LOC105193409	84.1933	-0.249458	0.484958	-0.51439	0.606979	1		LOC105193409	84.1933	-0.418632	0.468711	-0.893157	0.371773	0.588199		LOC105193409	84.1933	-0.442806	0.485796	-0.911505	0.362029	0.734725
LOC105193417	4278.12	0.318571	0.355576	-0.895928	0.370291	1		LOC105193417	4278.12	-0.101961	0.329581	0.309365	0.757044	1		LOC105193410	0.114162	0	5.81559	0	1	NA		LOC105193410	0.114162	1.58601	6.0149	0.263681	0.792026	NA		LOC105193410	0.114162	0	5.81559	0	1	NA		LOC105193410	0.114162	1.24468	6.01874	0.2068	0.836166	NA
LOC105193419	373.219	-0.69812	0.202835	3.44181	0.00057784	0.0570262		LOC105193419	373.219	-0.0521528	0.212417	0.245521	0.806053	1		LOC105193411	855.821	-0.0187886	0.226114	-0.0830934	0.933777	1		LOC105193411	855.821	-0.243522	0.239471	-1.01692	0.309193	1		LOC105193411	855.821	0.0209999	0.226055	0.0928972	0.925985	0.980629		LOC105193411	855.821	0.0285066	0.239139	0.119205	0.905113	0.983841
LOC105193420	6.16839	0.694648	0.704571	-0.985917	0.324174	1		LOC105193420	6.16839	-0.656105	1.18401	0.55414	0.579483	1		LOC105193412	0	NA	NA	NA	NA	NA		LOC105193412	0	NA	NA	NA	NA	NA		LOC105193412	0	NA	NA	NA	NA	NA		LOC105193412	0	NA	NA	NA	NA	NA
LOC105193422	2065.64	0.0492451	0.121103	-0.406638	0.684274	1		LOC105193422	2065.64	-0.122582	0.129244	0.948458	0.342897	1		LOC105193415	2221.95	0.207585	0.204902	1.01309	0.311016	0.922087		LOC105193415	2221.95	-0.106912	0.210049	-0.508985	0.610763	1		LOC105193415	2221.95	0.173699	0.20482	0.848057	0.396406	0.608992		LOC105193415	2221.95	-0.321574	0.21009	-1.53065	0.125856	0.46089
LOC105193423	1079.45	0.0103268	0.073863	-0.13981	0.88881	1		LOC105193423	1079.45	-0.102935	0.0782968	1.31468	0.188619	1		LOC105193416	4.53626	5.61461	1.70957	3.28423	0.00102262	0.0599229		LOC105193416	4.53626	3.13458	1.69743	1.84666	0.0647965	0.747208		LOC105193416	4.53626	5.31311	1.71058	3.10603	0.00189619	0.0270207		LOC105193416	4.53626	1.96046	1.71082	1.14592	0.251827	0.632638
LOC105193424	2256	0.171921	0.212873	-0.807623	0.419308	1		LOC105193424	2256	-0.0253447	0.228531	0.110903	0.911694	1		LOC105193417	562.531	-0.925084	0.44863	-2.06202	0.0392058	0.495815		LOC105193417	562.531	-1.0239	0.463726	-2.20798	0.0272459	0.535463		LOC105193417	562.531	-0.312515	0.448215	-0.697243	0.485651	0.687331		LOC105193417	562.531	-1.1764	0.463849	-2.53617	0.0112071	0.116385
LOC105193425	18965.8	0.0574588	0.0676075	-0.849887	0.395388	1		LOC105193425	18965.8	-0.0865213	0.0728041	1.18841	0.234671	1		LOC105193419	74.985	0.823784	0.875441	0.940993	0.346708	0.927902		LOC105193419	74.985	-0.591763	0.898064	-0.658932	0.509939	1		LOC105193419	74.985	2.27149	0.872572	2.60321	0.00923544	0.0679054		LOC105193419	74.985	0.674286	0.896807	0.751875	0.452126	0.799104
LOC105193426	5170.87	0.039389	0.111845	-0.352176	0.724707	1		LOC105193426	5170.87	0.127696	0.120208	-1.06229	0.288103	1		LOC105193420	316.956	0.423473	1.0819	0.391416	0.69549	0.987997		LOC105193420	316.956	-0.530112	0.374029	-1.4173	0.156394	0.987474		LOC105193420	316.956	0	1.0819	0	1	1		LOC105193420	316.956	-0.888325	0.374264	-2.37352	0.0176194	0.155113
LOC105193427	7987.62	-0.0388075	0.0959251	0.404561	0.685801	1		LOC105193427	7987.62	-0.0826875	0.103915	0.795725	0.426192	1		LOC105193422	2213.71	-0.120483	0.270482	-0.445439	0.656003	0.981043		LOC105193422	2213.71	-0.145388	0.279768	-0.519674	0.603291	1		LOC105193422	2213.71	0.351937	0.270373	1.30167	0.193029	0.405672		LOC105193422	2213.71	-0.347537	0.279817	-1.24201	0.214231	0.588897
LOC105193428	3.75656	0.320429	1.03316	-0.310146	0.75645	1		LOC105193428	3.75656	0.756016	1.59099	-0.475185	0.634655	1		LOC105193423	1086.07	0.402663	0.188138	2.14025	0.0323345	0.457543		LOC105193423	1086.07	-0.0962194	0.193061	-0.498388	0.61821	1		LOC105193423	1086.07	0.0750267	0.18828	0.398484	0.690273	0.840119		LOC105193423	1086.07	0.0208423	0.193061	0.107957	0.91403	0.98634
LOC105193429	149.287	0.0204384	0.199252	-0.102576	0.9183	1		LOC105193429	149.287	0.185739	0.224452	-0.827519	0.407943	1		LOC105193424	172.253	-0.287967	0.464048	-0.620553	0.534894	0.965126		LOC105193424	172.253	0.388843	0.481357	0.807805	0.419203	1		LOC105193424	172.253	-0.922391	0.464615	-1.98528	0.0471132	0.183304		LOC105193424	172.253	0.948997	0.480966	1.97311	0.0484834	0.280294
LOC105193430	54.7865	-0.0794202	0.320398	0.24788	0.804228	1		LOC105193430	54.7865	0.384032	0.374684	-1.02495	0.305387	1		LOC105193425	3683.55	-0.216171	0.230158	-0.939227	0.347614	0.92815		LOC105193425	3683.55	-0.0892154	0.23808	-0.374729	0.707862	1		LOC105193425	3683.55	-0.683344	0.230209	-2.96836	0.00299397	0.0358426		LOC105193425	3683.55	0.202596	0.238066	0.851005	0.394767	0.762336
LOC105193431	959.935	0.0169472	0.124926	-0.135657	0.892092	1		LOC105193431	959.935	-0.136973	0.127969	1.07036	0.284459	1		LOC105193426	1486.86	0.0766275	0.137959	0.555438	0.578595	0.972563		LOC105193426	1486.86	0.106734	0.142701	0.747957	0.454486	1		LOC105193426	1486.86	0.0573963	0.137901	0.416214	0.677253	0.831954		LOC105193426	1486.86	0.157701	0.142729	1.1049	0.269202	0.651046
LOC105193432	8072.11	-0.00496213	0.228726	0.0216946	0.982692	1		LOC105193432	8072.11	0.1475	0.246272	-0.598932	0.549218	1		LOC105193427	11561.9	0.0480254	0.181043	0.265271	0.790801	0.998899		LOC105193427	11561.9	-0.0831948	0.18745	-0.443825	0.657169	1		LOC105193427	11561.9	0.304866	0.181028	1.68409	0.0921648	0.270844		LOC105193427	11561.9	-0.169248	0.187463	-0.902835	0.366613	0.738148
LOC105193433	1206.01	0.00520575	0.167627	-0.0310556	0.975225	1		LOC105193433	1206.01	-0.1009	0.182915	0.551623	0.581207	1		LOC105193428	0.131259	0	5.81559	0	1	NA		LOC105193428	0.131259	2.04121	6.00608	0.339857	0.733964	NA		LOC105193428	0.131259	0	5.81559	0	1	NA		LOC105193428	0.131259	1.24467	6.01874	0.2068	0.836166	NA
LOC105193434	1314.39	-0.0892985	0.0999075	0.893812	0.371423	1		LOC105193434	1314.39	0.0124905	0.112033	-0.111489	0.911228	1		LOC105193429	466.643	-0.41085	0.240209	-1.71039	0.0871947	0.684553		LOC105193429	466.643	0.447019	0.249323	1.79293	0.0729839	0.774707		LOC105193429	466.643	-0.337876	0.240029	-1.40765	0.159235	0.366422		LOC105193429	466.643	0.278364	0.249578	1.11534	0.264706	0.64569
LOC105193437	5452.63	0.151017	0.150204	-1.00541	0.3147	1		LOC105193437	5452.63	0.230005	0.164424	-1.39885	0.161858	1		LOC105193430	39.1292	0.309218	0.470516	0.657188	0.51106	0.959491		LOC105193430	39.1292	0.533879	0.460661	1.15894	0.24648	1		LOC105193430	39.1292	0.348128	0.468669	0.742802	0.457602	0.662073		LOC105193430	39.1292	0.493832	0.461097	1.07099	0.284172	0.666431
LOC105193438	1686.59	0.0484043	0.165324	-0.292785	0.769687	1		LOC105193438	1686.59	0.346576	0.184528	-1.87818	0.0603563	0.812172		LOC105193431	1357.01	-0.428323	0.213032	-2.0106	0.0443673	0.5228		LOC105193431	1357.01	0.150955	0.21979	0.686812	0.492201	1		LOC105193431	1357.01	-0.313198	0.212901	-1.4711	0.141264	0.343959		LOC105193431	1357.01	0.200313	0.219805	0.911319	0.362127	0.734785
LOC105193439	3198.73	-0.0171482	0.163667	0.104775	0.916554	1		LOC105193439	3198.73	0.166924	0.19106	-0.873672	0.382297	1		LOC105193432	299.581	0.023837	0.386661	0.0616483	0.950843	1		LOC105193432	299.581	-0.467452	0.399194	-1.17099	0.241604	1		LOC105193432	299.581	0.164205	0.386413	0.424946	0.670876	0.827416		LOC105193432	299.581	-0.216793	0.399108	-0.543195	0.586996	0.871643
LOC105193440	6705.79	0.183787	0.288177	-0.637755	0.523633	1		LOC105193440	6705.79	0.81176	0.309892	-2.61949	0.00880607	0.307376		LOC105193433	1077.53	-0.231115	0.163804	-1.41092	0.158267	0.805818		LOC105193433	1077.53	0.31311	0.173867	1.80086	0.0717256	0.769562		LOC105193433	1077.53	-0.0152115	0.163683	-0.0929331	0.925957	0.980629		LOC105193433	1077.53	0.429432	0.173867	2.46989	0.0135154	0.131895
LOC105193441	149.133	0.248362	0.249288	-0.996286	0.319111	1		LOC105193441	149.133	0.139018	0.271168	-0.512665	0.608186	1		LOC105193434	1140.84	0.152491	0.199238	0.765372	0.44405	0.943244		LOC105193434	1140.84	0.00190673	0.206983	0.00921201	0.99265	1		LOC105193434	1140.84	0.401459	0.199115	2.01621	0.0437778	0.176816		LOC105193434	1140.84	0.133255	0.206975	0.643821	0.519692	0.838196
LOC105193442	3883.79	-0.0479612	0.0964546	0.497241	0.619019	1		LOC105193442	3883.79	0.0349946	0.102789	-0.34045	0.733518	1		LOC105193437	461.812	-0.151469	0.486379	-0.311422	0.755479	0.995652		LOC105193437	461.812	-0.238291	0.504399	-0.472426	0.636623	1		LOC105193437	461.812	-1.09521	0.486657	-2.25048	0.0244184	0.123745		LOC105193437	461.812	0.325065	0.504169	0.644754	0.519087	0.838196
LOC105193443	6050.08	-0.0682408	0.102143	0.668093	0.504074	1		LOC105193443	6050.08	-0.0761045	0.11079	0.686925	0.49213	1		LOC105193438	171.863	-0.459292	0.520362	-0.88264	0.377431	0.937648		LOC105193438	171.863	-0.12447	0.539243	-0.230824	0.817452	1		LOC105193438	171.863	-1.47751	0.521444	-2.8335	0.0046041	0.0459697		LOC105193438	171.863	0.323734	0.538947	0.600678	0.548054	0.852734
LOC105193444	16.2751	0.420603	0.48959	-0.859091	0.39029	1		LOC105193444	16.2751	0.208026	0.706792	-0.294324	0.76851	1		LOC105193439	351.901	0.47881	0.449258	1.06578	0.286524	0.91164		LOC105193439	351.901	0.346832	0.489135	0.709073	0.478279	1		LOC105193439	351.901	-0.175143	0.449415	-0.389714	0.696748	0.84386		LOC105193439	351.901	0.446497	0.489243	0.91263	0.361437	0.733869
LOC105193445	4658.49	-0.0246055	0.0957023	0.257105	0.797098	1		LOC105193445	4658.49	-0.0504828	0.104457	0.483288	0.628891	1		LOC105193440	559.234	0.751847	0.494458	1.52055	0.128373	0.772506		LOC105193440	559.234	0.438189	0.515989	0.849221	0.395758	1		LOC105193440	559.234	1.15874	0.494372	2.34387	0.0190849	0.106271		LOC105193440	559.234	1.01947	0.515455	1.9778	0.047951	0.278835
LOC105193446	1096.95	-0.0759339	0.113589	0.668497	0.503816	1		LOC105193446	1096.95	-0.147019	0.121744	1.20761	0.227197	1		LOC105193441	536.65	-0.303242	0.35497	-0.854276	0.392952	0.937746		LOC105193441	536.65	0.90139	0.373636	2.41248	0.0158444	0.410369		LOC105193441	536.65	-0.272349	0.354918	-0.767356	0.44287	0.650151		LOC105193441	536.65	1.3056	0.37323	3.49812	0.000468549	0.0121758
LOC105193447	3259.78	-0.0314848	0.104043	0.302614	0.762184	1		LOC105193447	3259.78	-0.0902481	0.111608	0.808615	0.418737	1		LOC105193442	2547.96	0.160231	0.139157	1.15144	0.24955	0.895046		LOC105193442	2547.96	0.224996	0.143801	1.56464	0.117668	0.921615		LOC105193442	2547.96	0.0975145	0.139131	0.700882	0.483377	0.685185		LOC105193442	2547.96	0.279279	0.143815	1.94194	0.0521449	0.291158
LOC105193448	9764.57	0.0161888	0.0886971	-0.182518	0.855176	1		LOC105193448	9764.57	0.0443089	0.0965801	-0.458779	0.646393	1		LOC105193443	2725.28	-0.301079	0.294629	-1.02189	0.306832	0.919714		LOC105193443	2725.28	-0.138374	0.305322	-0.453207	0.6504	1		LOC105193443	2725.28	-1.02458	0.294684	-3.47688	0.000507292	0.0123686		LOC105193443	2725.28	0.0817052	0.305303	0.26762	0.788992	0.953353
LOC105193449	3790.91	-0.00661699	0.0568159	0.116464	0.907285	1		LOC105193449	3790.91	-0.0848731	0.0618562	1.3721	0.170031	1		LOC105193444	0.975688	-1.81923	3.53509	-0.514621	0.606818	0.977977		LOC105193444	0.975688	2.43367	3.62264	0.671794	0.501715	1		LOC105193444	0.975688	0.6828	3.49403	0.195419	0.845065	NA		LOC105193444	0.975688	3.08931	3.61767	0.853951	0.393132	0.760439
LOC105193450	4.48596	0.874417	0.894027	-0.978066	0.328042	1		LOC105193450	4.48596	0	1.49164	0	1	1		LOC105193445	861.282	0.45781	0.484406	0.945096	0.34461	0.927648		LOC105193445	861.282	-0.271667	0.501614	-0.541586	0.588104	1		LOC105193445	861.282	-1.37671	0.484815	-2.83965	0.00451628	0.0453204		LOC105193445	861.282	-0.00192959	0.50158	-0.00384703	0.996931	1
LOC105193451	268.033	0.190914	0.111809	-1.7075	0.0877295	1		LOC105193451	268.033	0.295011	0.123646	-2.38594	0.0170356	0.463488		LOC105193446	1987.95	0.140222	0.234282	0.598517	0.549495	0.966974		LOC105193446	1987.95	0.146944	0.242281	0.606501	0.544182	1		LOC105193446	1987.95	0.42424	0.234188	1.81153	0.0700582	0.231346		LOC105193446	1987.95	0.152301	0.242301	0.628562	0.529636	0.842706
LOC105193452	934.983	0.0199631	0.0792633	-0.251858	0.801151	1		LOC105193452	934.983	-0.0911058	0.085246	1.06874	0.285187	1		LOC105193447	1322.5	0.0342659	0.210758	0.162584	0.870846	1		LOC105193447	1322.5	-0.101849	0.217934	-0.467338	0.640258	1		LOC105193447	1322.5	-0.376876	0.210862	-1.78731	0.073887	0.239394		LOC105193447	1322.5	-0.211422	0.218005	-0.969803	0.332145	0.710394
LOC105193453	7507.33	0.0259408	0.155142	-0.167206	0.867208	1		LOC105193453	7507.33	0.100712	0.171571	-0.587001	0.557203	1		LOC105193448	2323.33	0.0716821	0.244397	0.293302	0.769291	0.996079		LOC105193448	2323.33	-0.207581	0.252916	-0.820752	0.411787	1		LOC105193448	2323.33	-0.648773	0.244503	-2.65344	0.00796762	0.0623514		LOC105193448	2323.33	-0.21321	0.252934	-0.842947	0.399258	0.765755
LOC105193454	117.255	0.218603	0.209333	-1.04428	0.296355	1		LOC105193454	117.255	0.136468	0.223208	-0.611395	0.540938	1		LOC105193449	3766.05	-0.00783225	0.155757	-0.0502851	0.959895	1		LOC105193449	3766.05	0.0325042	0.161094	0.201772	0.840095	1		LOC105193449	3766.05	-0.0138079	0.155732	-0.0886645	0.929349	0.982208		LOC105193449	3766.05	-0.189414	0.161144	-1.17543	0.239822	0.61791
LOC105193455	1385.07	-0.0203542	0.12601	0.161529	0.871677	1		LOC105193455	1385.07	-0.0215777	0.135299	0.159481	0.87329	1		LOC105193450	0.0452543	-0.658537	5.81559	-0.113236	0.909843	NA		LOC105193450	0.0452543	0	6.0197	0	1	NA		LOC105193450	0.0452543	-0.79692	5.81559	-0.137032	0.891006	NA		LOC105193450	0.0452543	0.489338	6.0197	0.0812894	0.935212	NA
LOC105193456	1555.86	-0.0195018	0.120044	0.162455	0.870947	1		LOC105193456	1555.86	0.0170646	0.127331	-0.134017	0.893389	1		LOC105193451	77.201	-0.758556	0.531045	-1.42842	0.153171	0.799267		LOC105193451	77.201	-0.0868149	0.544948	-0.159309	0.873426	1		LOC105193451	77.201	-1.24132	0.532442	-2.33137	0.0197338	0.10823		LOC105193451	77.201	-0.213698	0.545312	-0.391882	0.695145	0.918658
LOC105193457	2872.21	0.0212713	0.0938116	-0.226745	0.820622	1		LOC105193457	2872.21	0.274623	0.105095	-2.61308	0.008973	0.309856		LOC105193452	1254.91	0.145222	0.222832	0.651712	0.514587	0.959792		LOC105193452	1254.91	-0.144389	0.229436	-0.629319	0.52914	1		LOC105193452	1254.91	0.391315	0.222622	1.75775	0.0787899	0.248941		LOC105193452	1254.91	-0.22197	0.229484	-0.967255	0.333416	0.711208
LOC105193458	4102.75	-0.0524084	0.188308	0.278312	0.780773	1		LOC105193458	4102.75	-0.0968306	0.203608	0.475573	0.634378	1		LOC105193453	3530.4	-0.0969869	0.244663	-0.396411	0.691802	0.987997		LOC105193453	3530.4	0.0402929	0.253768	0.158778	0.873844	1		LOC105193453	3530.4	-0.707043	0.244699	-2.88944	0.00385924	0.041189		LOC105193453	3530.4	0.350311	0.253727	1.38066	0.167383	0.521311
LOC105193459	10.6034	0.837023	0.415714	-2.01346	0.0440663	0.959933		LOC105193459	10.6034	-0.686678	1.24498	0.551557	0.581252	1		LOC105193454	330.452	0.129284	0.311161	0.415488	0.677785	0.984932		LOC105193454	330.452	0.545299	0.319569	1.70636	0.0879417	0.833481		LOC105193454	330.452	0.471751	0.310539	1.51914	0.128727	0.327355		LOC105193454	330.452	0.517701	0.319654	1.61957	0.105325	0.420384
LOC105193460	654.582	0.0712578	0.0977915	-0.72867	0.466203	1		LOC105193460	654.582	0.0147075	0.104189	-0.141161	0.887743	1		LOC105193455	2238.02	-0.135063	0.170945	-0.790092	0.429474	0.941951		LOC105193455	2238.02	-0.0068388	0.176406	-0.0387674	0.969076	1		LOC105193455	2238.02	-0.0103844	0.170852	-0.06078	0.951534	0.993186		LOC105193455	2238.02	-0.360001	0.176499	-2.03967	0.0413832	0.256786
LOC105193461	908.625	0.0952206	0.160152	-0.594562	0.552136	1		LOC105193461	908.625	0.135015	0.171522	-0.787158	0.431189	1		LOC105193456	1895.61	0.386339	0.191627	2.0161	0.0437895	0.521276		LOC105193456	1895.61	0.124476	0.197509	0.630228	0.528545	1		LOC105193456	1895.61	0.557364	0.19151	2.91036	0.00361009	0.0399319		LOC105193456	1895.61	-0.021588	0.197557	-0.109275	0.912984	0.986166
LOC105193463	2100.47	-0.0636018	0.0887374	0.716742	0.473533	1		LOC105193463	2100.47	0.0947785	0.0942472	-1.00564	0.31459	1		LOC105193457	1610.55	-0.0858119	0.265509	-0.323197	0.746546	0.99452		LOC105193457	1610.55	-0.14839	0.273494	-0.542572	0.587425	1		LOC105193457	1610.55	-0.700033	0.265829	-2.6334	0.00845359	0.0644692		LOC105193457	1610.55	-0.128442	0.273506	-0.469614	0.638631	0.892365
LOC105193464	2975.67	-0.231281	0.23223	0.995914	0.319292	1		LOC105193464	2975.67	0.162641	0.260077	-0.625359	0.531735	1		LOC105193458	1473.89	0.114147	0.243006	0.469731	0.638547	0.981043		LOC105193458	1473.89	-0.110414	0.250845	-0.440167	0.659816	1		LOC105193458	1473.89	-0.499541	0.243217	-2.05389	0.0399865	0.167832		LOC105193458	1473.89	-0.246285	0.250892	-0.981638	0.326278	0.705746
LOC105193465	334.011	0.072068	0.139783	-0.51557	0.606155	1		LOC105193465	334.011	0.114659	0.139988	-0.819067	0.412748	1		LOC105193459	35.7206	0.718137	1.0366	0.692779	0.488448	0.954434		LOC105193459	35.7206	1.55181	1.48357	1.04599	0.295565	1		LOC105193459	35.7206	0.0247872	1.03732	0.0238954	0.980936	1		LOC105193459	35.7206	3.27226	1.37824	2.37422	0.0175859	0.154924
LOC105193466	2348.32	0.0331601	0.0970711	-0.341607	0.732647	1		LOC105193466	2348.32	0.0273822	0.102994	-0.265863	0.790345	1		LOC105193460	903.944	-0.0362356	0.157159	-0.230566	0.817652	1		LOC105193460	903.944	0.0402578	0.161331	0.249535	0.802947	1		LOC105193460	903.944	0.192253	0.156842	1.22578	0.220283	0.43748		LOC105193460	903.944	-0.0784403	0.161451	-0.485847	0.627076	0.888598
LOC105193467	2914.56	0.0183011	0.100161	-0.182717	0.85502	1		LOC105193467	2914.56	0.0393712	0.108828	-0.361774	0.717521	1		LOC105193461	219.28	-0.337471	0.322581	-1.04616	0.295487	0.913479		LOC105193461	219.28	-0.0850403	0.331104	-0.256838	0.797304	1		LOC105193461	219.28	-0.642574	0.322925	-1.98986	0.0466066	0.182362		LOC105193461	219.28	-0.181169	0.331316	-0.546818	0.584504	0.870092
LOC105193470	1665.07	-0.0678177	0.184505	0.367566	0.713197	1		LOC105193470	1665.07	0.0597011	0.210077	-0.284187	0.776267	1		LOC105193463	760.322	-0.00972938	0.189507	-0.0513405	0.959054	1		LOC105193463	760.322	-0.355174	0.194465	-1.82642	0.0677868	0.755788		LOC105193463	760.322	0.18857	0.189186	0.996742	0.31889	0.537987		LOC105193463	760.322	-0.280573	0.194487	-1.44264	0.149123	0.498219
LOC105193471	5582.18	-0.055316	0.0679978	0.813497	0.415933	1		LOC105193471	5582.18	-0.0837708	0.0745712	1.12337	0.261282	1		LOC105193464	380.845	-0.455906	0.631688	-0.721726	0.470463	0.94943		LOC105193464	380.845	-0.550456	0.698314	-0.788264	0.430542	1		LOC105193464	380.845	-1.15155	0.631822	-1.82258	0.0683666	0.228575		LOC105193464	380.845	0.417304	0.687257	0.607203	0.543716	0.850877
LOC105193473	2995.28	-0.174656	0.346557	0.503976	0.614278	1		LOC105193473	2995.28	-0.210958	0.370757	0.568994	0.56936	1		LOC105193465	305.036	0.610387	0.172537	3.53772	0.000403592	0.031485		LOC105193465	305.036	-0.0109725	0.162541	-0.0675061	0.946179	1		LOC105193465	305.036	0.231237	0.173765	1.33075	0.183272	0.395182		LOC105193465	305.036	-0.176001	0.162833	-1.08087	0.279756	0.661512
LOC105193477	4.18171	-0.0518494	0.684958	0.0756972	0.93966	1		LOC105193477	4.18171	0.669989	1.28974	-0.519477	0.603428	1		LOC105193466	3891.32	0.279148	0.199124	1.40188	0.16095	0.809439		LOC105193466	3891.32	-0.0385046	0.205711	-0.187178	0.851521	1		LOC105193466	3891.32	0.425691	0.19907	2.13839	0.0324848	0.147334		LOC105193466	3891.32	-0.198438	0.205736	-0.964527	0.334782	0.712009
LOC105193479	8879.82	0.0193729	0.138219	-0.140161	0.888533	1		LOC105193479	8879.82	0.105941	0.146304	-0.724116	0.468994	1		LOC105193467	546.22	-0.0561402	0.453287	-0.123851	0.901433	1		LOC105193467	546.22	-0.364818	0.468462	-0.778758	0.436122	1		LOC105193467	546.22	-1.67983	0.454508	-3.69594	0.000219078	0.00700053		LOC105193467	546.22	-0.03635	0.468415	-0.0776022	0.938145	0.992745
LOC105193480	959.284	0.0305797	0.217091	-0.140861	0.887979	1		LOC105193480	959.284	-0.0411021	0.234024	0.175632	0.860583	1		LOC105193470	110.533	-0.676919	0.554247	-1.22133	0.221961	0.882256		LOC105193470	110.533	0.386989	0.579043	0.668324	0.503926	1		LOC105193470	110.533	-1.78032	0.5557	-3.20375	0.00135651	0.0217076		LOC105193470	110.533	0.997872	0.578116	1.72608	0.0843339	0.375946
LOC105193481	5866.32	-0.00718574	0.0960911	0.0747806	0.940389	1		LOC105193481	5866.32	-0.0862237	0.103012	0.837023	0.402579	1		LOC105193471	4694.4	0.00971335	0.104442	0.0930022	0.925902	1		LOC105193471	4694.4	0.0556567	0.107973	0.515468	0.606226	1		LOC105193471	4694.4	-0.0160924	0.104417	-0.154116	0.877518	0.954536		LOC105193471	4694.4	-0.0650293	0.108014	-0.602044	0.547145	0.852422
LOC105193482	5563.97	-0.0740712	0.226542	0.326964	0.743695	1		LOC105193482	5563.97	-0.720711	0.241964	2.97859	0.00289582	0.15048		LOC105193473	0.824612	-1.71193	4.48602	-0.381614	0.702747	0.988905		LOC105193473	0.824612	0.745045	4.73092	0.157484	0.874863	1		LOC105193473	0.824612	-4.26566	4.52019	-0.943689	0.345328	NA		LOC105193473	0.824612	0	4.73092	0	1	1
LOC105193483	2047.28	-0.00987205	0.117535	0.0839923	0.933063	1		LOC105193483	2047.28	-0.110768	0.126274	0.877204	0.380376	1		LOC105193476	424.782	-0.141727	0.214275	-0.661426	0.508339	0.959063		LOC105193476	424.782	0.678178	0.225602	3.00608	0.00264642	0.135459		LOC105193476	424.782	0.625964	0.213634	2.93008	0.00338875	0.038321		LOC105193476	424.782	0.934461	0.225391	4.14595	3.38404e-05	0.00154853
LOC105193486	17.5747	0.0709256	0.537004	-0.132076	0.894924	1		LOC105193486	17.5747	1.24597	0.801986	-1.55361	0.120278	1		LOC105193477	0.706231	1.12605	5.48984	0.205115	0.837482	NA		LOC105193477	0.706231	1.19348	5.72614	0.208426	0.834896	NA		LOC105193477	0.706231	-2.41648	5.52458	-0.437405	0.661818	NA		LOC105193477	0.706231	2.37973	5.70957	0.416796	0.676828	NA
LOC105193487	2548.35	0.103928	0.120651	-0.861393	0.389021	1		LOC105193487	2548.35	-0.0120603	0.129665	0.0930112	0.925895	1		LOC105193479	668.714	0.36951	0.438259	0.843133	0.399154	0.937746		LOC105193479	668.714	0.200219	0.453443	0.441553	0.658813	1		LOC105193479	668.714	1.11587	0.437949	2.54795	0.0108359	0.0745206		LOC105193479	668.714	1.92122	0.453043	4.2407	2.22822e-05	0.00111424
LOC105193488	412.788	-0.224279	0.275787	0.813235	0.416083	1		LOC105193488	412.788	0.549698	0.26978	-2.03758	0.041592	0.706801		LOC105193480	937.937	-0.258014	0.211206	-1.22163	0.221849	0.882085		LOC105193480	937.937	0.10205	0.218888	0.46622	0.641058	1		LOC105193480	937.937	0.139299	0.210988	0.660224	0.50911	0.705694		LOC105193480	937.937	-0.126924	0.219081	-0.579347	0.562355	0.860408
LOC105193489	2958.69	-0.0418499	0.109681	0.38156	0.702788	1		LOC105193489	2958.69	-0.209891	0.116924	1.79511	0.0726362	0.866967		LOC105193481	3936.26	0.202819	0.194612	1.04217	0.297333	0.914158		LOC105193481	3936.26	-0.215595	0.201329	-1.07086	0.284233	1		LOC105193481	3936.26	0.256378	0.194585	1.31756	0.18765	0.398544		LOC105193481	3936.26	-0.212336	0.201343	-1.0546	0.291609	0.674177
LOC105193490	1299.12	-0.0193748	0.105773	0.183173	0.854663	1		LOC105193490	1299.12	-0.0855681	0.110348	0.775437	0.438082	1		LOC105193482	360.649	0.228797	0.514044	0.445092	0.656253	0.981043		LOC105193482	360.649	-0.290583	0.532415	-0.545783	0.585215	1		LOC105193482	360.649	0.18467	0.513987	0.35929	0.719378	0.859885		LOC105193482	360.649	1.19594	0.531735	2.24913	0.0245044	0.189565
LOC105193491	707.959	0.0942909	0.28068	-0.335938	0.736918	1		LOC105193491	707.959	0.205488	0.307306	-0.668676	0.503702	1		LOC105193483	3714.44	0.0581145	0.142917	0.406631	0.684279	0.986197		LOC105193483	3714.44	-0.0778408	0.147584	-0.527434	0.597892	1		LOC105193483	3714.44	0.23162	0.142845	1.62148	0.104915	0.291064		LOC105193483	3714.44	-0.288114	0.147634	-1.95155	0.0509918	0.28742
LOC105193492	828.161	0.0481274	0.1598	-0.301173	0.763282	1		LOC105193492	828.161	-0.0250462	0.172494	0.1452	0.884553	1		LOC105193486	2.20918	0	2.60102	0	1	1		LOC105193486	2.20918	-1.18717	2.50968	-0.473038	0.636186	1		LOC105193486	2.20918	4.9281	2.50799	1.96496	0.049419	0.187792		LOC105193486	2.20918	-1.69295	2.5215	-0.671406	0.501962	0.827972
LOC105193493	4834.64	0.0185219	0.0719916	-0.257278	0.796964	1		LOC105193493	4834.64	-0.0440815	0.0765159	0.576109	0.564542	1		LOC105193487	589.47	-0.515162	0.407226	-1.26505	0.205853	0.872141		LOC105193487	589.47	-0.264853	0.420949	-0.629182	0.52923	1		LOC105193487	589.47	-1.76905	0.408085	-4.33501	1.45753e-05	0.000913046		LOC105193487	589.47	0.0431241	0.420902	0.102456	0.918394	0.987809
LOC105193494	2562.79	-0.0906468	0.18429	0.49187	0.622811	1		LOC105193494	2562.79	0.0167897	0.196931	-0.085257	0.932057	1		LOC105193488	277.762	0.487695	0.457124	1.06688	0.286027	0.91164		LOC105193488	277.762	1.08805	0.468665	2.32159	0.0202548	0.462609		LOC105193488	277.762	1.08953	0.456108	2.38875	0.016906	0.0983577		LOC105193488	277.762	1.44676	0.46859	3.08748	0.00201861	0.0358354
LOC105193495	894.114	-0.0787437	0.128228	0.614089	0.539157	1		LOC105193495	894.114	-0.113455	0.13551	0.837245	0.402455	1		LOC105193489	2877.07	0.0510288	0.240292	0.212362	0.831825	1		LOC105193489	2877.07	-0.262184	0.248526	-1.05495	0.291447	1		LOC105193489	2877.07	0.525823	0.240197	2.18913	0.0285872	0.136686		LOC105193489	2877.07	-0.344838	0.248554	-1.38738	0.165327	0.518147
LOC105193497	2409.31	-0.0173557	0.129295	0.134233	0.893219	1		LOC105193497	2409.31	-0.106885	0.13997	0.763629	0.445088	1		LOC105193490	1574	0.008685	0.257029	0.03379	0.973045	1		LOC105193490	1574	-0.0602895	0.264886	-0.227605	0.819953	1		LOC105193490	1574	0.261108	0.256838	1.01662	0.309332	0.527959		LOC105193490	1574	-0.0239815	0.264899	-0.0905308	0.927865	0.990634
LOC105193498	312.117	0.0586834	0.197472	-0.297174	0.766334	1		LOC105193498	312.117	0.042628	0.217036	-0.19641	0.84429	1		LOC105193491	782.844	-0.518744	0.212446	-2.44177	0.0146156	0.31704		LOC105193491	782.844	0.195722	0.219022	0.893614	0.371528	1		LOC105193491	782.844	-0.0741891	0.212017	-0.34992	0.726399	0.863811		LOC105193491	782.844	0.249217	0.219049	1.13772	0.255237	0.63544
LOC105193499	1319.02	-0.0176996	0.0778843	0.227254	0.820226	1		LOC105193499	1319.02	-0.0773731	0.0861767	0.897842	0.36927	1		LOC105193492	997.817	0.0824031	0.271574	0.303427	0.761564	0.996079		LOC105193492	997.817	-0.169729	0.279605	-0.607033	0.543829	1		LOC105193492	997.817	0.241662	0.271375	0.89051	0.373192	0.589463		LOC105193492	997.817	-0.468859	0.279718	-1.67618	0.0937027	0.396164
LOC105193500	11738.7	-0.139184	0.249658	0.5575	0.577186	1		LOC105193500	11738.7	-0.159704	0.269228	0.593193	0.553052	1		LOC105193493	5460.1	0.055816	0.244192	0.228575	0.819199	1		LOC105193493	5460.1	0.0175869	0.252547	0.069638	0.944482	1		LOC105193493	5460.1	0.419472	0.244139	1.71817	0.085766	0.260681		LOC105193493	5460.1	-0.1285	0.252561	-0.50879	0.6109	0.880586
LOC105193501	745.492	-0.20285	0.28355	0.715391	0.474367	1		LOC105193501	745.492	0.364213	0.308518	-1.18052	0.237792	1		LOC105193494	348.999	-0.497608	0.513824	-0.968442	0.332824	0.925979		LOC105193494	348.999	-0.540335	0.529379	-1.0207	0.307398	1		LOC105193494	348.999	-0.729338	0.513932	-1.41913	0.15586	0.362038		LOC105193494	348.999	-0.156367	0.529308	-0.295418	0.767674	0.947343
LOC105193502	385.635	-0.396732	0.175969	2.25456	0.0241609	0.740184		LOC105193502	385.635	-0.312989	0.190558	1.64249	0.100489	0.962654		LOC105193495	1498.08	0.271077	0.196111	1.38226	0.166891	0.822099		LOC105193495	1498.08	-0.140448	0.201172	-0.698146	0.485086	1		LOC105193495	1498.08	-0.130039	0.196312	-0.662407	0.507711	0.704835		LOC105193495	1498.08	-0.28738	0.201228	-1.42813	0.153253	0.50362
LOC105193503	436.726	-0.0912324	0.202096	0.451432	0.651678	1		LOC105193503	436.726	-0.106626	0.209218	0.509639	0.610305	1		LOC105193496	0.170644	0	5.81559	0	1	NA		LOC105193496	0.170644	-2.21681	5.98772	-0.370226	0.711214	NA		LOC105193496	0.170644	0	5.81559	0	1	NA		LOC105193496	0.170644	-2.83318	5.98772	-0.473165	0.636096	NA
LOC105193504	112.527	2.3669	0.580347	-4.07842	4.53425e-05	0.00673234		LOC105193504	112.527	-0.171649	0.548895	0.312717	0.754496	1		LOC105193497	1291.63	-0.328863	0.187141	-1.7573	0.0788672	0.662127		LOC105193497	1291.63	-0.15815	0.193244	-0.818398	0.41313	1		LOC105193497	1291.63	0.0368791	0.186902	0.197318	0.843578	0.935961		LOC105193497	1291.63	-0.041746	0.193244	-0.216027	0.828966	0.964807
LOC105193506	2840.31	-0.309283	0.300655	1.0287	0.303622	1		LOC105193506	2840.31	0.0282789	0.324689	-0.0870952	0.930596	1		LOC105193498	1288.56	1.13558	0.366382	3.09944	0.00193887	0.0926508		LOC105193498	1288.56	-0.319209	0.372924	-0.855963	0.392018	1		LOC105193498	1288.56	0.57542	0.367049	1.56769	0.116953	0.30904		LOC105193498	1288.56	-0.492903	0.372958	-1.32161	0.1863	0.549938
LOC105193507	4263.83	-0.281277	0.637407	0.441284	0.659007	1		LOC105193507	4263.83	0.201808	0.672097	-0.300266	0.763974	1		LOC105193499	2276.54	0.238712	0.269892	0.884471	0.376442	0.937648		LOC105193499	2276.54	-0.179204	0.278795	-0.642781	0.520366	1		LOC105193499	2276.54	0.341961	0.269829	1.26732	0.20504	0.419563		LOC105193499	2276.54	-0.169047	0.278807	-0.606324	0.5443	0.851084
LOC105193509	168.335	-0.190434	0.266746	0.713917	0.475279	1		LOC105193509	168.335	-0.205185	0.27517	0.745666	0.455869	1		LOC105193500	1225.95	0.267998	0.313058	0.856064	0.391962	0.937746		LOC105193500	1225.95	0.0179149	0.325616	0.0550187	0.956124	1		LOC105193500	1225.95	0.191235	0.313047	0.610883	0.541277	0.730984		LOC105193500	1225.95	0.798447	0.325259	2.45481	0.014096	0.135418
LOC105193510	27.2175	-0.207216	0.358198	0.578496	0.562929	1		LOC105193510	27.2175	0.505406	0.391813	-1.28992	0.19708	1		LOC105193501	82.1118	0.0338214	0.575958	0.0587221	0.953173	1		LOC105193501	82.1118	0.563223	0.626096	0.899581	0.368343	1		LOC105193501	82.1118	-0.564784	0.57648	-0.979712	0.327228	0.544764		LOC105193501	82.1118	0.778391	0.62529	1.24485	0.213188	0.58715
LOC105193511	290.452	0.0226599	0.190671	-0.118843	0.9054	1		LOC105193511	290.452	0.109364	0.213817	-0.511483	0.609013	1		LOC105193502	905.87	0.073315	0.306387	0.239289	0.810881	1		LOC105193502	905.87	1.24507	0.318067	3.91447	9.06036e-05	0.0126163		LOC105193502	905.87	0.308946	0.30628	1.00871	0.313116	0.53161		LOC105193502	905.87	1.98676	0.317887	6.2499	4.10721e-10	9.01498e-08
LOC105193512	267.962	0.197954	0.356728	-0.554916	0.578952	1		LOC105193512	267.962	1.06805	0.499017	-2.1403	0.0323304	0.644326		LOC105193503	29.2291	-0.731295	0.509175	-1.43623	0.150936	0.799267		LOC105193503	29.2291	-0.0344314	0.533588	-0.064528	0.94855	1		LOC105193503	29.2291	-1.23558	0.511539	-2.41542	0.015717	0.0940607		LOC105193503	29.2291	0.000654387	0.534138	0.00122513	0.999022	1
LOC105193513	40098	-0.0504718	0.27198	0.185572	0.852781	1		LOC105193513	40098	0.266675	0.294368	-0.905923	0.364977	1		LOC105193504	547.914	-0.454111	1.17632	-0.386043	0.699465	0.988333		LOC105193504	547.914	0.976632	1.22477	0.7974	0.425219	1		LOC105193504	547.914	-3.72111	1.17721	-3.16097	0.00157245	0.0237443		LOC105193504	547.914	1.28083	1.22449	1.04601	0.295556	0.677544
LOC105193514	14.4704	0.384512	0.689178	-0.557928	0.576894	1		LOC105193514	14.4704	0.954792	0.973466	-0.980817	0.326683	1		LOC105193506	3683.38	-0.380442	0.217062	-1.75269	0.0796549	0.664646		LOC105193506	3683.38	0.00260699	0.224245	0.0116256	0.990724	1		LOC105193506	3683.38	-0.150318	0.216979	-0.692777	0.488449	0.689548		LOC105193506	3683.38	0.0778517	0.224248	0.347167	0.728466	0.931942
LOC105193515	6613.59	-0.0953332	0.152291	0.625993	0.531319	1		LOC105193515	6613.59	0.0931483	0.172718	-0.539309	0.589674	1		LOC105193507	50.1332	0.555285	0.931057	0.596403	0.550906	0.966984		LOC105193507	50.1332	0.235854	1.00318	0.235106	0.814127	1		LOC105193507	50.1332	1.27227	0.930304	1.36758	0.171443	0.381205		LOC105193507	50.1332	1.13672	0.995433	1.14194	0.253481	0.63456
LOC105193516	3223.67	-0.121476	0.068485	1.77376	0.0761031	1		LOC105193516	3223.67	-0.126554	0.0763407	1.65776	0.0973667	0.954241		LOC105193509	29.7249	-0.609289	0.363512	-1.67612	0.0937154	0.703953		LOC105193509	29.7249	0.239185	0.373768	0.63993	0.522218	1		LOC105193509	29.7249	-0.662148	0.362589	-1.82617	0.0678252	0.227655		LOC105193509	29.7249	0.439735	0.373192	1.17831	0.238674	0.616258
LOC105193517	4.26503	0.158472	0.68293	-0.232048	0.816501	1		LOC105193517	4.26503	0.76062	1.34795	-0.564277	0.572565	1		LOC105193510	10.7968	3.40203	0.954577	3.56391	0.000365367	0.0288798		LOC105193510	10.7968	0.00884167	0.720225	0.0122763	0.990205	1		LOC105193510	10.7968	2.02581	0.985034	2.05659	0.0397257	0.167224		LOC105193510	10.7968	0.534247	0.718071	0.744003	0.456875	0.803735
LOC105193518	1105.2	-0.276894	0.191719	1.44427	0.148663	1		LOC105193518	1105.2	0.246754	0.246603	-1.00062	0.317013	1		LOC105193511	89.7769	-0.363424	0.492516	-0.737892	0.46058	0.944978		LOC105193511	89.7769	-0.222543	0.503031	-0.442403	0.658197	1		LOC105193511	89.7769	-1.20013	0.496007	-2.41959	0.0155379	0.0937459		LOC105193511	89.7769	-0.161072	0.503106	-0.320156	0.74885	0.940055
LOC105193519	25413.2	-0.0105686	0.106512	0.0992251	0.92096	1		LOC105193519	25413.2	0.112361	0.115624	-0.971779	0.33116	1		LOC105193512	269.897	-0.00859404	0.578862	-0.0148465	0.988155	1		LOC105193512	269.897	1.34162	0.652211	2.05703	0.0396836	0.620655		LOC105193512	269.897	0.0418242	0.578803	0.0722598	0.942395	0.99029		LOC105193512	269.897	0.955328	0.657767	1.45238	0.146396	0.494578
LOC105193520	3883.25	0.00662285	0.114986	-0.057597	0.95407	1		LOC105193520	3883.25	-0.121002	0.1226	0.98697	0.323658	1		LOC105193513	1873.58	-0.232041	0.668777	-0.346962	0.72862	0.99107		LOC105193513	1873.58	-0.276711	0.692729	-0.399451	0.689561	1		LOC105193513	1873.58	-2.50937	0.668942	-3.75125	0.000175953	0.00613012		LOC105193513	1873.58	0.1077	0.692679	0.155483	0.876441	0.977343
LOC105193521	756.029	-0.0199697	0.116917	0.170802	0.864379	1		LOC105193521	756.029	-0.0317783	0.122525	0.259362	0.795356	1		LOC105193514	2.9395	-2.8562	2.9638	-0.963694	0.335199	0.927593		LOC105193514	2.9395	-0.440018	3.21278	-0.136959	0.891063	1		LOC105193514	2.9395	-2.29163	2.95272	-0.77611	0.437684	0.645583		LOC105193514	2.9395	2.50383	3.15593	0.793374	0.42756	0.783493
LOC105193522	1940.85	-0.0356199	0.143879	0.247568	0.804469	1		LOC105193522	1940.85	-0.240956	0.154384	1.56076	0.118581	1		LOC105193515	244.18	-0.414442	0.34646	-1.19622	0.231612	0.882743		LOC105193515	244.18	0.343705	0.360926	0.952286	0.340952	1		LOC105193515	244.18	-0.961801	0.346817	-2.77323	0.00555033	0.0507335		LOC105193515	244.18	-0.0658365	0.361705	-0.182017	0.855569	0.97275
LOC105193523	285.497	0.263916	0.240109	-1.09915	0.271703	1		LOC105193523	285.497	-0.250751	0.243198	1.03106	0.302514	1		LOC105193516	721.967	-0.11541	0.503754	-0.229101	0.81879	1		LOC105193516	721.967	-0.0882186	0.521585	-0.169136	0.86569	1		LOC105193516	721.967	-1.35746	0.504064	-2.69304	0.00708048	0.0580872		LOC105193516	721.967	0.110944	0.521567	0.212712	0.831552	0.965533
LOC105193524	697.821	-0.0688002	0.150804	0.456223	0.648229	1		LOC105193524	697.821	-0.0835476	0.158904	0.525774	0.599045	1		LOC105193517	0.229304	1.0274	5.79903	0.177168	0.859376	NA		LOC105193517	0.229304	1.5262	6.01573	0.253701	0.799726	NA		LOC105193517	0.229304	-1.19357	5.81455	-0.205273	0.837359	NA		LOC105193517	0.229304	0.489338	6.0197	0.0812894	0.935212	NA
LOC105193525	115.759	-0.0716471	0.2724	0.263021	0.792534	1		LOC105193525	115.759	-0.0937802	0.298508	0.314163	0.753397	1		LOC105193518	38.2841	-0.394755	0.77802	-0.507384	0.611885	0.977988		LOC105193518	38.2841	-0.125112	1.32084	-0.0947211	0.924536	1		LOC105193518	38.2841	-0.820862	0.778502	-1.05441	0.291694	0.511086		LOC105193518	38.2841	3.39573	1.13871	2.98209	0.00286286	0.0459976
LOC105193527	383.165	-0.0207986	0.127977	0.162518	0.870898	1		LOC105193527	383.165	-0.144698	0.135437	1.06838	0.28535	1		LOC105193519	3784.49	-0.228558	0.308421	-0.741058	0.458658	0.944978		LOC105193519	3784.49	0.12455	0.319566	0.389748	0.696723	1		LOC105193519	3784.49	-1.06174	0.308466	-3.442	0.000577421	0.0134068		LOC105193519	3784.49	0.134296	0.319583	0.420224	0.674322	0.910485
LOC105193528	87.6643	-0.0408783	0.172059	0.237583	0.812205	1		LOC105193528	87.6643	-0.155928	0.205242	0.759728	0.447417	1		LOC105193520	1050.68	-0.273846	0.185678	-1.47484	0.140256	0.789701		LOC105193520	1050.68	-0.359242	0.190995	-1.8809	0.0599856	0.724026		LOC105193520	1050.68	-0.178545	0.185496	-0.96253	0.335783	0.552824		LOC105193520	1050.68	-0.228166	0.190989	-1.19465	0.232224	0.608871
LOC105193529	1378.57	0.0469256	0.119239	-0.393543	0.693918	1		LOC105193529	1378.57	-0.0314385	0.128709	0.24426	0.80703	1		LOC105193521	1107.92	-0.152497	0.174357	-0.874622	0.381779	0.937648		LOC105193521	1107.92	0.110521	0.180034	0.61389	0.539288	1		LOC105193521	1107.92	0.109206	0.174142	0.62711	0.530587	0.72314		LOC105193521	1107.92	-0.177499	0.180217	-0.984921	0.324663	0.704133
LOC105193530	2432.84	0.0612505	0.0670257	-0.913836	0.360803	1		LOC105193530	2432.84	-0.0504985	0.0707413	0.713847	0.475322	1		LOC105193522	1449.85	-0.13512	0.235987	-0.572573	0.566934	0.967722		LOC105193522	1449.85	-0.0455333	0.244007	-0.186606	0.851969	1		LOC105193522	1449.85	-0.09404	0.235925	-0.398601	0.690187	0.840095		LOC105193522	1449.85	-0.00320576	0.244025	-0.013137	0.989518	1
LOC105193531	925.043	0.0416091	0.141975	-0.293072	0.769467	1		LOC105193531	925.043	-0.0497194	0.148275	0.335319	0.737384	1		LOC105193523	84.7202	-1.02323	0.338839	-3.01982	0.00252928	0.108099		LOC105193523	84.7202	0.0367689	0.340935	0.107847	0.914117	1		LOC105193523	84.7202	-0.305029	0.334012	-0.913227	0.361123	0.577852		LOC105193523	84.7202	0.216024	0.340799	0.633876	0.526162	0.841405
LOC105193532	2589.13	0.0932999	0.228958	-0.407497	0.683643	1		LOC105193532	2589.13	0.300737	0.245896	-1.22302	0.221321	1		LOC105193524	507.35	0.391576	0.193641	2.02217	0.0431583	0.520876		LOC105193524	507.35	-0.188574	0.194672	-0.968674	0.332708	1		LOC105193524	507.35	0.417664	0.19329	2.16082	0.0307095	0.142476		LOC105193524	507.35	-0.469294	0.194935	-2.40744	0.016065	0.147577
LOC105193533	1116.26	0.0958587	0.117104	-0.818576	0.413028	1		LOC105193533	1116.26	0.0590947	0.124468	-0.474777	0.634946	1		LOC105193525	158.341	0.321923	0.439116	0.733116	0.463488	0.945819		LOC105193525	158.341	0.98123	0.449124	2.18476	0.0289062	0.556432		LOC105193525	158.341	-0.0323859	0.439667	-0.0736602	0.941281	0.989694		LOC105193525	158.341	1.14302	0.449097	2.54516	0.0109226	0.114812
LOC105193534	2171.03	0.0389808	0.110431	-0.352988	0.724098	1		LOC105193534	2171.03	-0.0178688	0.118916	0.150264	0.880556	1		LOC105193527	593.514	-0.0235106	0.28393	-0.0828042	0.934007	1		LOC105193527	593.514	0.0807627	0.292533	0.27608	0.782486	1		LOC105193527	593.514	0.445233	0.283478	1.57061	0.116273	0.307743		LOC105193527	593.514	0.0365775	0.292602	0.125007	0.900518	0.983695
LOC105193535	4.01054	0.546232	0.826558	-0.660851	0.508708	1		LOC105193535	4.01054	2.45271	1.30137	-1.88472	0.0594678	0.806258		LOC105193528	121.815	1.99977	0.578987	3.45391	0.000552516	0.0393136		LOC105193528	121.815	0.508668	0.5967	0.852468	0.393955	1		LOC105193528	121.815	0.18291	0.581485	0.314556	0.753099	0.880668		LOC105193528	121.815	0.732408	0.596612	1.22761	0.219593	0.593909
LOC105193536	7801.9	0.0558856	0.130925	-0.426851	0.669488	1		LOC105193536	7801.9	-0.0685859	0.141331	0.485286	0.627474	1		LOC105193529	626.697	0.188865	0.335447	0.563024	0.573418	0.969548		LOC105193529	626.697	-0.322166	0.345251	-0.933137	0.350749	1		LOC105193529	626.697	-0.507848	0.336013	-1.51139	0.130689	0.329626		LOC105193529	626.697	-0.328212	0.345284	-0.950554	0.341831	0.719439
LOC105193537	3277.54	0.0231996	0.0918552	-0.252567	0.800603	1		LOC105193537	3277.54	0.00945541	0.0985387	-0.0959563	0.923555	1		LOC105193530	2295.67	-0.0703738	0.142712	-0.493117	0.62193	0.979792		LOC105193530	2295.67	-0.00348187	0.147469	-0.0236108	0.981163	1		LOC105193530	2295.67	0.0743583	0.142618	0.52138	0.602102	0.778241		LOC105193530	2295.67	-0.123707	0.147534	-0.838499	0.40175	0.767478
LOC105193538	11233	0.00254661	0.114411	-0.0222585	0.982242	1		LOC105193538	11233	0.0067167	0.123791	-0.0542584	0.956729	1		LOC105193531	860.352	0.140116	0.248193	0.564545	0.572384	0.968741		LOC105193531	860.352	-0.0848988	0.256073	-0.331542	0.740235	1		LOC105193531	860.352	0.257292	0.248048	1.03727	0.299611	0.51826		LOC105193531	860.352	-0.112663	0.256125	-0.439877	0.660026	0.901628
LOC105193539	4987.03	-0.068713	0.10766	0.63824	0.523318	1		LOC105193539	4987.03	-0.156009	0.116269	1.34179	0.179663	1		LOC105193532	197.814	0.255511	0.457619	0.55835	0.576606	0.971133		LOC105193532	197.814	0.537596	0.477136	1.12672	0.259863	1		LOC105193532	197.814	-0.0881262	0.457748	-0.192521	0.847334	0.937439		LOC105193532	197.814	0.861385	0.476859	1.80637	0.0708605	0.344332
LOC105193541	33859.5	-0.0476887	0.113571	0.419902	0.674557	1		LOC105193541	33859.5	-0.320636	0.122026	2.62759	0.00859915	0.30343		LOC105193533	978.735	-0.0416999	0.253612	-0.164424	0.869397	1		LOC105193533	978.735	-0.145152	0.259844	-0.558611	0.576427	1		LOC105193533	978.735	-0.117889	0.253532	-0.464984	0.641943	0.807309		LOC105193533	978.735	-0.342215	0.259918	-1.31662	0.187965	0.552335
LOC105193542	516.482	0.0017039	0.271247	-0.00628173	0.994988	1		LOC105193542	516.482	0.404422	0.289973	-1.39469	0.16311	1		LOC105193534	271.245	-0.446531	0.465713	-0.958813	0.337653	0.927593		LOC105193534	271.245	-0.0962468	0.482099	-0.199641	0.841761	1		LOC105193534	271.245	-1.35432	0.466416	-2.90369	0.00368797	0.0404049		LOC105193534	271.245	0.169594	0.482011	0.351847	0.724953	0.931271
LOC105193543	2332.18	0.0014607	0.149294	-0.00978404	0.992194	1		LOC105193543	2332.18	0.0160863	0.159836	-0.100642	0.919835	1		LOC105193535	0.21082	0.0627984	5.81559	0.0107983	0.991384	NA		LOC105193535	0.21082	2.10379	6.00482	0.35035	0.726076	NA		LOC105193535	0.21082	-0.0755848	5.81559	-0.0129969	0.98963	NA		LOC105193535	0.21082	1.77404	6.0131	0.29503	0.767971	NA
LOC105193544	1248.41	0.0142838	0.113075	-0.126321	0.899478	1		LOC105193544	1248.41	0.0548989	0.120005	-0.457474	0.647331	1		LOC105193536	4584.76	0.437649	0.190675	2.29526	0.0217183	0.383324		LOC105193536	4584.76	-0.0803422	0.197423	-0.406954	0.684042	1		LOC105193536	4584.76	0.377521	0.190667	1.98	0.0477037	0.184225		LOC105193536	4584.76	-0.00279108	0.197428	-0.0141372	0.988721	1
LOC105193545	1008.82	-0.194709	0.143195	1.35975	0.17391	1		LOC105193545	1008.82	0.13276	0.149461	-0.888259	0.374402	1		LOC105193537	780.744	-0.136277	0.287058	-0.474739	0.634973	0.981043		LOC105193537	780.744	-0.0605435	0.296311	-0.204324	0.8381	1		LOC105193537	780.744	-0.496352	0.287192	-1.72829	0.0839357	0.257297		LOC105193537	780.744	0.273867	0.296254	0.924432	0.355261	0.728064
LOC105193546	8361.11	-0.00695511	0.0933805	0.0744814	0.940627	1		LOC105193546	8361.11	-0.025929	0.100458	0.258106	0.796325	1		LOC105193538	1321.21	-0.620763	0.520143	-1.19345	0.232694	0.882743		LOC105193538	1321.21	-0.295624	0.538338	-0.549143	0.582907	1		LOC105193538	1321.21	-1.94499	0.520393	-3.73754	0.000185826	0.00635525		LOC105193538	1321.21	-0.257397	0.538346	-0.478126	0.632561	0.890606
LOC105193547	3343.4	-0.303392	0.110447	2.74694	0.00601532	0.334928		LOC105193547	3343.4	-0.00407362	0.121672	0.0334803	0.973292	1		LOC105193539	793.787	-0.188331	0.427726	-0.440309	0.659714	0.981043		LOC105193539	793.787	-0.166488	0.442346	-0.376376	0.706638	1		LOC105193539	793.787	-1.06406	0.428035	-2.48592	0.0129218	0.0835493		LOC105193539	793.787	-0.108792	0.442357	-0.245936	0.805732	0.958033
LOC105193548	1199.58	-0.250292	0.128531	1.94732	0.0514961	1		LOC105193548	1199.58	0.0562516	0.13834	-0.406619	0.684288	1		LOC105193541	3059.24	0.239071	0.16822	1.42118	0.155265	0.802345		LOC105193541	3059.24	0.0796639	0.173922	0.458043	0.646922	1		LOC105193541	3059.24	0.331962	0.168174	1.97391	0.0483916	0.185729		LOC105193541	3059.24	-0.0726808	0.173965	-0.417789	0.676102	0.911608
LOC105193549	12311.1	0.16868	0.140595	-1.19976	0.230234	1		LOC105193549	12311.1	0.141105	0.152723	-0.923927	0.355524	1		LOC105193542	624.659	-0.192348	0.167304	-1.14969	0.250271	0.895046		LOC105193542	624.659	0.215054	0.172647	1.24563	0.212901	1		LOC105193542	624.659	0.0443692	0.166953	0.265759	0.790425	0.903671		LOC105193542	624.659	0.0733843	0.172846	0.424564	0.671155	0.908479
LOC105193550	777.332	0.00184567	0.176481	-0.0104582	0.991656	1		LOC105193550	777.332	0.23229	0.192161	-1.20883	0.226727	1		LOC105193543	1984.9	0.424158	0.239221	1.77308	0.076216	0.651991		LOC105193543	1984.9	0.096134	0.247059	0.389114	0.697192	1		LOC105193543	1984.9	0.306653	0.239212	1.28193	0.199868	0.413391		LOC105193543	1984.9	0.207352	0.24706	0.839279	0.401313	0.767317
LOC105193551	800.711	0.00642282	0.0857424	-0.0749084	0.940288	1		LOC105193551	800.711	0.101539	0.0920481	-1.10311	0.269979	1		LOC105193544	876.262	0.197422	0.315883	0.624985	0.531981	0.964403		LOC105193544	876.262	0.300559	0.326669	0.920073	0.357535	1		LOC105193544	876.262	0.382171	0.315762	1.21031	0.226158	0.442977		LOC105193544	876.262	0.388749	0.326677	1.19001	0.234042	0.611305
LOC105193552	5309.13	0.0803871	0.121651	-0.660804	0.508738	1		LOC105193552	5309.13	0.0773937	0.132024	-0.586211	0.557734	1		LOC105193545	216.499	0.117478	0.242092	0.485262	0.62749	0.981042		LOC105193545	216.499	-0.243573	0.262259	-0.928752	0.353018	1		LOC105193545	216.499	0.110022	0.241939	0.454753	0.649287	0.812791		LOC105193545	216.499	-0.233042	0.262819	-0.8867	0.37524	0.746033
LOC105193553	1512.38	0.775866	0.261897	-2.96248	0.00305167	0.206974		LOC105193553	1512.38	0.201563	0.252478	-0.798338	0.424674	1		LOC105193546	2264.28	0.033521	0.223488	0.14999	0.880773	1		LOC105193546	2264.28	-0.197013	0.230805	-0.853592	0.393331	1		LOC105193546	2264.28	-0.242541	0.223528	-1.08506	0.277895	0.497785		LOC105193546	2264.28	-0.12621	0.230811	-0.546812	0.584508	0.870092
LOC105193554	1090.3	-0.000494625	0.0953649	0.00518665	0.995862	1		LOC105193554	1090.3	-0.0995478	0.104744	0.950393	0.341913	1		LOC105193547	549.04	-0.210191	0.431359	-0.487276	0.626062	0.981042		LOC105193547	549.04	0.505212	0.458356	1.10223	0.270364	1		LOC105193547	549.04	-0.898279	0.431499	-2.08177	0.0373638	0.160708		LOC105193547	549.04	1.53471	0.456128	3.36465	0.000766415	0.0175045
LOC105193555	1145.15	-0.065157	0.114195	0.570574	0.568288	1		LOC105193555	1145.15	-0.0316242	0.124209	0.254605	0.799028	1		LOC105193548	822.22	0.0735984	0.293695	0.250595	0.802128	0.99927		LOC105193548	822.22	0.470527	0.305932	1.53801	0.124046	0.926045		LOC105193548	822.22	0.0650633	0.293658	0.221561	0.824655	0.925245		LOC105193548	822.22	0.78306	0.305796	2.56073	0.0104452	0.111483
LOC105193556	1020.31	-0.0397672	0.132614	0.299872	0.764275	1		LOC105193556	1020.31	0.0413557	0.142399	-0.290422	0.771494	1		LOC105193549	912.575	-0.102437	0.511897	-0.200113	0.841392	1		LOC105193549	912.575	0.232268	0.535347	0.433864	0.664387	1		LOC105193549	912.575	-1.718	0.51211	-3.35476	0.00079435	0.0162386		LOC105193549	912.575	0.324384	0.53539	0.605884	0.544592	0.851088
LOC105193557	359.997	0.0689511	0.18689	-0.368939	0.712174	1		LOC105193557	359.997	-0.214532	0.250972	0.854807	0.392658	1		LOC105193550	734.892	-0.355969	0.159985	-2.22502	0.0260797	0.417531		LOC105193550	734.892	0.239432	0.166848	1.43503	0.151279	0.981657		LOC105193550	734.892	-0.126739	0.159747	-0.793375	0.427559	0.635572		LOC105193550	734.892	0.262067	0.166938	1.56985	0.116451	0.441473
LOC105193558	4021.7	0.105164	0.12343	-0.852014	0.394206	1		LOC105193558	4021.7	0.00857228	0.132503	-0.0646949	0.948417	1		LOC105193551	2079.54	0.305572	0.197956	1.54364	0.122676	0.759731		LOC105193551	2079.54	-0.153583	0.2036	-0.754339	0.450646	1		LOC105193551	2079.54	0.541364	0.197782	2.73718	0.00619684	0.0537456		LOC105193551	2079.54	-0.469653	0.203669	-2.30597	0.0211125	0.173043
LOC105193559	2556.87	0.0187764	0.135851	-0.138213	0.890072	1		LOC105193559	2556.87	-0.0562602	0.146469	0.384109	0.700898	1		LOC105193552	1647.07	0.179401	0.441746	0.406118	0.684656	0.98624		LOC105193552	1647.07	0.96125	0.457023	2.10329	0.0354407	0.599808		LOC105193552	1647.07	-0.699575	0.441919	-1.58304	0.113413	0.303795		LOC105193552	1647.07	1.6584	0.456987	3.62898	0.000284542	0.00852967
LOC105193560	2090.35	0.0580512	0.131833	-0.440339	0.659692	1		LOC105193560	2090.35	0.0320072	0.140935	-0.227107	0.820341	1		LOC105193553	66.8404	-0.533017	0.934705	-0.570252	0.568507	0.967837		LOC105193553	66.8404	0.389434	0.891216	0.436969	0.662134	1		LOC105193553	66.8404	-0.38325	0.926662	-0.413581	0.679181	0.833182		LOC105193553	66.8404	0.848927	0.891003	0.952777	0.340703	0.718552
LOC105193561	3484.06	-0.0797821	0.0633259	1.25987	0.207718	1		LOC105193561	3484.06	-0.0892455	0.0696758	1.28087	0.20024	1		LOC105193554	1698.71	0.120685	0.172978	0.697692	0.48537	0.954383		LOC105193554	1698.71	-0.039008	0.178119	-0.218999	0.826651	1		LOC105193554	1698.71	0.113586	0.172908	0.656914	0.511236	0.707278		LOC105193554	1698.71	-0.143832	0.178171	-0.807272	0.41951	0.779098
LOC105193562	40.9372	0.0745122	0.262592	-0.283757	0.776597	1		LOC105193562	40.9372	0.0386201	0.324974	-0.11884	0.905402	1		LOC105193555	1988.46	-0.163568	0.177339	-0.92235	0.356346	0.930715		LOC105193555	1988.46	-0.114069	0.183029	-0.62323	0.533134	1		LOC105193555	1988.46	0.0525111	0.177209	0.296323	0.766983	0.889018		LOC105193555	1988.46	-0.212886	0.183076	-1.16283	0.244899	0.623639
LOC105193563	1966.22	0.0406289	0.160596	-0.252989	0.800277	1		LOC105193563	1966.22	-0.0911243	0.170977	0.532963	0.594059	1		LOC105193556	2120.38	-0.136114	0.147616	-0.92208	0.356487	0.930715		LOC105193556	2120.38	-0.0102893	0.152684	-0.0673899	0.946271	1		LOC105193556	2120.38	0.0483032	0.147517	0.327442	0.743333	0.874583		LOC105193556	2120.38	-0.227582	0.152786	-1.48955	0.136342	0.479647
LOC105193564	2292.88	0.0408684	0.128151	-0.318907	0.749797	1		LOC105193564	2292.88	-0.101882	0.13737	0.741659	0.458294	1		LOC105193557	206.327	0.0917507	0.446841	0.205332	0.837313	1		LOC105193557	206.327	0.460047	0.46174	0.996334	0.319088	1		LOC105193557	206.327	-0.472401	0.447399	-1.05588	0.291022	0.510963		LOC105193557	206.327	1.35795	0.461288	2.94383	0.00324182	0.0499186
LOC105193565	1250.11	0.00276605	0.113237	-0.0244272	0.980512	1		LOC105193565	1250.11	-0.0644737	0.122618	0.525811	0.599019	1		LOC105193558	4838.61	0.00895841	0.162784	0.0550324	0.956113	1		LOC105193558	4838.61	0.0653951	0.168456	0.388202	0.697866	1		LOC105193558	4838.61	0.205921	0.162745	1.2653	0.205763	0.420521		LOC105193558	4838.61	-0.0574899	0.168485	-0.341218	0.73294	0.933395
LOC105193566	1419	-0.0489872	0.121502	0.40318	0.686816	1		LOC105193566	1419	-0.061473	0.13145	0.467652	0.640033	1		LOC105193559	5244.56	0.129374	0.191807	0.6745	0.499993	0.957005		LOC105193559	5244.56	0.0551191	0.198482	0.277704	0.78124	1		LOC105193559	5244.56	0.397953	0.191767	2.07519	0.0379686	0.162645		LOC105193559	5244.56	-0.0833397	0.198507	-0.419833	0.674607	0.910586
LOC105193567	2177.19	0.0819049	0.160591	-0.510023	0.610036	1		LOC105193567	2177.19	-0.0491458	0.168539	0.291599	0.770593	1		LOC105193560	2688.43	0.123763	0.219802	0.563066	0.57339	0.969548		LOC105193560	2688.43	0.324204	0.227762	1.42343	0.15461	0.987153		LOC105193560	2688.43	0.355094	0.219754	1.61586	0.106124	0.292951		LOC105193560	2688.43	0.435463	0.227763	1.91191	0.0558874	0.3019
LOC105193568	3450.19	0.01675	0.168878	-0.0991842	0.920992	1		LOC105193568	3450.19	-0.324036	0.177282	1.8278	0.0675793	0.840607		LOC105193561	5965.75	0.139672	0.171527	0.814285	0.415482	0.939317		LOC105193561	5965.75	-0.0819908	0.177406	-0.462164	0.643963	1		LOC105193561	5965.75	-0.0712409	0.171534	-0.415317	0.67791	0.832142		LOC105193561	5965.75	-0.145567	0.177419	-0.820468	0.411949	0.774836
LOC105193569	38.3301	0.165001	0.314247	-0.525068	0.599536	1		LOC105193569	38.3301	-0.661597	0.377221	1.75387	0.0794524	0.89272		LOC105193562	18.1295	0.0140588	0.891388	0.0157718	0.987416	1		LOC105193562	18.1295	0.109818	0.912658	0.120328	0.904223	1		LOC105193562	18.1295	1.16474	0.882622	1.31964	0.186955	0.398141		LOC105193562	18.1295	0.749057	0.909849	0.823275	0.410351	0.773434
LOC105193570	1659.91	0.351944	0.304865	-1.15443	0.248325	1		LOC105193570	1659.91	-0.0917742	0.308564	0.297424	0.766143	1		LOC105193563	676.871	0.197336	0.188094	1.04913	0.294117	0.913451		LOC105193563	676.871	0.275371	0.196488	1.40146	0.161076	0.992285		LOC105193563	676.871	0.148535	0.188039	0.789917	0.429576	0.637114		LOC105193563	676.871	0.363453	0.196518	1.84946	0.0643913	0.328812
LOC105193571	1632.83	0.142926	0.380887	-0.375246	0.707477	1		LOC105193571	1632.83	0.121854	0.416593	-0.292501	0.769904	1		LOC105193564	510.631	0.141422	0.246286	0.57422	0.565819	0.967722		LOC105193564	510.631	-0.0835069	0.2559	-0.326327	0.744177	1		LOC105193564	510.631	-0.229965	0.246419	-0.933229	0.350702	0.567016		LOC105193564	510.631	0.194277	0.255762	0.7596	0.447494	0.797381
LOC105193572	3754.4	0.140763	0.149141	-0.943821	0.345261	1		LOC105193572	3754.4	0.0725438	0.159685	-0.454293	0.649618	1		LOC105193565	1463.59	0.229879	0.213462	1.07691	0.281521	0.909833		LOC105193565	1463.59	-0.16063	0.219484	-0.731856	0.464256	1		LOC105193565	1463.59	-0.188278	0.213645	-0.881265	0.378174	0.594015		LOC105193565	1463.59	-0.342426	0.219543	-1.55972	0.118825	0.445766
LOC105193574	5490.53	0.0573368	0.180211	-0.318165	0.75036	1		LOC105193574	5490.53	-0.0335819	0.194735	0.172449	0.863084	1		LOC105193566	1296.17	-0.246452	0.147971	-1.66555	0.0958035	0.709757		LOC105193566	1296.17	0.206304	0.154277	1.33724	0.181146	1		LOC105193566	1296.17	0.0832602	0.147792	0.56336	0.57319	0.756245		LOC105193566	1296.17	0.150769	0.154403	0.976464	0.328834	0.707611
LOC105193576	3270.92	-0.083629	0.077813	1.07474	0.28249	1		LOC105193576	3270.92	-0.0330691	0.0844458	0.391602	0.695352	1		LOC105193567	618.984	-0.0241536	0.195298	-0.123676	0.901572	1		LOC105193567	618.984	0.0349805	0.201679	0.173447	0.8623	1		LOC105193567	618.984	0.0100598	0.195152	0.0515487	0.958888	0.996532		LOC105193567	618.984	0.220429	0.201636	1.09321	0.274303	0.656034
LOC105193577	24449.6	0.138279	0.164518	-0.84051	0.400623	1		LOC105193577	24449.6	0.203102	0.177377	-1.14503	0.252197	1		LOC105193568	1272.71	0.224973	0.32559	0.69097	0.489584	0.954693		LOC105193568	1272.71	-0.101972	0.334681	-0.304683	0.760607	1		LOC105193568	1272.71	0.186988	0.325499	0.574467	0.565652	0.750998		LOC105193568	1272.71	0.0324308	0.334679	0.096901	0.922805	0.989146
LOC105193578	3656.47	0.0419641	0.102865	-0.407952	0.683309	1		LOC105193578	3656.47	-0.0539844	0.110437	0.488827	0.624964	1		LOC105193569	198.186	-3.3082	1.13465	-2.91562	0.00354984	0.135606		LOC105193569	198.186	-0.937947	0.961902	-0.975096	0.329513	1		LOC105193569	198.186	-4.20001	1.19255	-3.52189	0.000428489	0.010955		LOC105193569	198.186	-1.35416	0.962114	-1.40749	0.159283	0.510866
LOC105193579	253.254	-0.0939971	0.132414	0.709873	0.477783	1		LOC105193579	253.254	0.0669476	0.153671	-0.435654	0.663088	1		LOC105193570	149.579	0.0670269	0.506666	0.13229	0.894755	1		LOC105193570	149.579	-0.0259445	0.520353	-0.0498593	0.960234	1		LOC105193570	149.579	-1.31057	0.510612	-2.56666	0.0102682	0.072266		LOC105193570	149.579	0.0181668	0.520405	0.0349089	0.972152	1
LOC105193580	34.1632	0.571243	0.315752	-1.80915	0.0704281	1		LOC105193580	34.1632	-0.088016	0.323969	0.27168	0.785868	1		LOC105193571	1177	-0.527993	0.445254	-1.18583	0.235691	0.883396		LOC105193571	1177	0.968505	0.50568	1.91525	0.0554604	0.69917		LOC105193571	1177	0.0778017	0.445178	0.174765	0.861264	0.94547		LOC105193571	1177	0.351517	0.514457	0.683278	0.494431	0.824143
LOC105193581	5692.91	0.0780222	0.0863188	-0.903884	0.366057	1		LOC105193581	5692.91	0.0648639	0.0938818	-0.690911	0.489622	1		LOC105193572	4559.78	0.242095	0.22473	1.07727	0.28136	0.909539		LOC105193572	4559.78	-0.0874893	0.232348	-0.376544	0.706512	1		LOC105193572	4559.78	0.344199	0.224697	1.53183	0.125564	0.322158		LOC105193572	4559.78	-0.368786	0.232376	-1.58702	0.112508	0.434567
LOC105193582	634.232	-0.00850102	0.140938	0.0603176	0.951903	1		LOC105193582	634.232	-0.0435835	0.155124	0.28096	0.778741	1		LOC105193574	408.28	-0.661695	0.372627	-1.77576	0.0757728	0.650701		LOC105193574	408.28	0.0394052	0.385597	0.102193	0.918604	1		LOC105193574	408.28	-1.33736	0.373045	-3.58498	0.000337103	0.00931376		LOC105193574	408.28	0.0795336	0.385635	0.206241	0.836603	0.967495
LOC105193583	874.978	-0.0431609	0.193025	0.223603	0.823066	1		LOC105193583	874.978	0.0225846	0.207335	-0.108928	0.91326	1		LOC105193576	1229.59	0.056644	0.205628	0.275468	0.782957	0.997798		LOC105193576	1229.59	-0.224377	0.21173	-1.05973	0.289267	1		LOC105193576	1229.59	-0.144492	0.205661	-0.702572	0.482323	0.684163		LOC105193576	1229.59	-0.166147	0.211746	-0.784652	0.432658	0.786816
LOC105193584	1285.58	0.0276278	0.384914	-0.0717766	0.94278	1		LOC105193584	1285.58	3.04716	0.416045	-7.32412	2.40477e-13	8.26882e-11		LOC105193577	10898.9	-0.152438	0.151567	-1.00574	0.314539	0.922432		LOC105193577	10898.9	0.074134	0.156853	0.472635	0.636474	1		LOC105193577	10898.9	-0.0207896	0.151551	-0.137179	0.890889	0.963284		LOC105193577	10898.9	0.0333232	0.15686	0.212439	0.831765	0.965694
LOC105193585	4228.48	-0.157753	0.194457	0.811249	0.417223	1		LOC105193585	4228.48	-0.133563	0.211365	0.631904	0.527449	1		LOC105193578	4545.65	0.150963	0.173998	0.867616	0.385605	0.937746		LOC105193578	4545.65	0.154932	0.180188	0.859834	0.389881	1		LOC105193578	4545.65	0.336374	0.173965	1.93358	0.053165	0.196825		LOC105193578	4545.65	0.11815	0.180209	0.655624	0.512066	0.834966
LOC105193586	2219.21	-0.0223925	0.0967684	0.231403	0.817002	1		LOC105193586	2219.21	0.000520099	0.105765	-0.00491751	0.996076	1		LOC105193579	348.606	0.198908	0.353808	0.562192	0.573985	0.970097		LOC105193579	348.606	-0.0614015	0.363245	-0.169036	0.865768	1		LOC105193579	348.606	0.202918	0.353605	0.573855	0.566066	0.751065		LOC105193579	348.606	-0.0952889	0.363323	-0.262271	0.793113	0.954571
LOC105193587	473.158	0.113022	0.172919	-0.653611	0.513363	1		LOC105193587	473.158	-0.021351	0.182253	0.11715	0.906741	1		LOC105193580	960.261	1.32768	0.700917	1.8942	0.0581983	0.586056		LOC105193580	960.261	-0.434355	0.674682	-0.643793	0.51971	1		LOC105193580	960.261	1.9102	0.695369	2.74703	0.0060137	0.052887		LOC105193580	960.261	-0.881589	0.674735	-1.30657	0.191358	0.55686
LOC105193588	4461.57	0.0802539	0.137787	-0.582448	0.560265	1		LOC105193588	4461.57	-0.0290729	0.148615	0.195626	0.844903	1		LOC105193581	912.596	-0.065884	0.309083	-0.21316	0.831203	1		LOC105193581	912.596	-0.104496	0.32018	-0.326366	0.744147	1		LOC105193581	912.596	-0.781196	0.309271	-2.52593	0.0115393	0.0777107		LOC105193581	912.596	-0.170483	0.320248	-0.532347	0.594486	0.874741
LOC105193589	3196.13	-0.324271	0.151414	2.14162	0.032224	0.835036		LOC105193589	3196.13	0.161401	0.164739	-0.979738	0.327216	1		LOC105193582	2079.1	0.223591	0.257342	0.868848	0.38493	0.937746		LOC105193582	2079.1	-0.179023	0.265516	-0.674246	0.500155	1		LOC105193582	2079.1	0.324944	0.257256	1.26311	0.206548	0.421558		LOC105193582	2079.1	-0.392564	0.265559	-1.47826	0.139339	0.484413
LOC105193591	32.8456	-0.0827672	0.366062	0.226101	0.821123	1		LOC105193591	32.8456	0.539107	0.483736	-1.11447	0.26508	1		LOC105193583	687.202	-0.19127	0.184636	-1.03593	0.300236	0.916282		LOC105193583	687.202	0.104936	0.190707	0.550249	0.582148	1		LOC105193583	687.202	0.156755	0.184271	0.850673	0.394951	0.60829		LOC105193583	687.202	0.213068	0.190712	1.11722	0.2639	0.645206
LOC105193592	3134.62	-0.0257285	0.121599	0.211585	0.832431	1		LOC105193592	3134.62	0.0257406	0.131157	-0.196257	0.844409	1		LOC105193584	33.1975	0.487185	1.18947	0.409583	0.682112	0.985921		LOC105193584	33.1975	-0.364085	1.3244	-0.274905	0.78339	1		LOC105193584	33.1975	-0.896908	1.1912	-0.752946	0.451483	0.657581		LOC105193584	33.1975	1.81388	1.28617	1.41029	0.158453	0.510177
LOC105193593	1614.28	0.0186224	0.111812	-0.166551	0.867724	1		LOC105193593	1614.28	-0.0222367	0.119828	0.185572	0.852781	1		LOC105193585	283.559	-1.51634	0.495396	-3.06086	0.00220706	0.099241		LOC105193585	283.559	-0.408252	0.511254	-0.798531	0.424562	1		LOC105193585	283.559	-1.90705	0.495758	-3.84674	0.000119699	0.00492984		LOC105193585	283.559	-0.473138	0.511344	-0.925283	0.354819	0.728027
LOC105193594	5009.32	0.0118223	0.117758	-0.100395	0.920031	1		LOC105193594	5009.32	0.121027	0.129011	-0.938119	0.348183	1		LOC105193586	615.897	-0.864189	0.467236	-1.84958	0.0643744	0.609704		LOC105193586	615.897	-0.22989	0.482879	-0.476083	0.634016	1		LOC105193586	615.897	-1.68596	0.467719	-3.60464	0.000312587	0.00891467		LOC105193586	615.897	-0.0976152	0.482876	-0.202154	0.839796	0.968232
LOC105193596	136.776	0.394833	0.248808	-1.5869	0.112536	1		LOC105193596	136.776	0.0863198	0.276856	-0.311786	0.755204	1		LOC105193587	143.635	0.345825	0.523213	0.660965	0.508635	0.959131		LOC105193587	143.635	0.492697	0.540091	0.912247	0.361639	1		LOC105193587	143.635	0.175934	0.523242	0.336239	0.736691	0.87107		LOC105193587	143.635	0.593803	0.540105	1.09942	0.271584	0.653842
LOC105193598	55590	0.697563	0.390552	-1.78609	0.0740843	1		LOC105193598	55590	0.033078	0.413981	-0.0799023	0.936315	1		LOC105193588	336.213	-0.297114	0.372389	-0.797858	0.424953	0.940974		LOC105193588	336.213	-0.152991	0.38585	-0.396504	0.691733	1		LOC105193588	336.213	-0.985343	0.372815	-2.64298	0.00821791	0.0634856		LOC105193588	336.213	0.171463	0.385708	0.444541	0.656652	0.900047
LOC105193601	0.412439	-0.319571	4.53374	0.0704873	0.943806	1		LOC105193601	0.412439	0	4.93254	0	1	1		LOC105193589	179.302	-0.86921	0.547239	-1.58836	0.112206	0.746692		LOC105193589	179.302	0.208002	0.572268	0.363469	0.716255	1		LOC105193589	179.302	-2.43288	0.548668	-4.43417	9.24294e-06	0.000639126		LOC105193589	179.302	0.578292	0.571767	1.01141	0.311819	0.693311
LOC105193602	6836.71	0.0193177	0.0912135	-0.211785	0.832274	1		LOC105193602	6836.71	0.137542	0.098674	-1.3939	0.163348	1		LOC105193591	3.39552	-1.00956	1.57324	-0.641706	0.521064	0.961445		LOC105193591	3.39552	2.27933	1.65623	1.37621	0.168756	0.997774		LOC105193591	3.39552	-1.33071	1.57764	-0.843479	0.39896	0.61142		LOC105193591	3.39552	2.47323	1.65558	1.49387	0.13521	0.477387
LOC105193603	12203.1	0.00329583	0.219788	-0.0149955	0.988036	1		LOC105193603	12203.1	-0.264496	0.235916	1.12114	0.262228	1		LOC105193592	685.971	-0.0738778	0.395869	-0.186622	0.851957	1		LOC105193592	685.971	-0.294367	0.408295	-0.720965	0.470931	1		LOC105193592	685.971	-0.940096	0.396512	-2.37092	0.017744	0.10105		LOC105193592	685.971	-0.0157176	0.408266	-0.0384984	0.96929	1
LOC105193606	1120.97	-0.113471	0.110236	1.02935	0.303317	1		LOC105193606	1120.97	0.138981	0.118444	-1.17339	0.240641	1		LOC105193593	41.0741	-2.2147	0.984127	-2.25042	0.0244222	0.405471		LOC105193593	41.0741	-1.18667	1.01527	-1.16881	0.242479	1		LOC105193593	41.0741	-2.47132	0.984712	-2.50968	0.0120839	0.0797941		LOC105193593	41.0741	-0.116579	1.0133	-0.115048	0.908407	0.985015
LOC105193607	6639.41	-0.0361491	0.13142	0.275066	0.783265	1		LOC105193607	6639.41	0.723402	0.145267	-4.97981	6.36456e-07	0.000101839		LOC105193594	793.537	-0.430699	0.328529	-1.31099	0.18986	0.852169		LOC105193594	793.537	0.043702	0.344424	0.126884	0.899032	1		LOC105193594	793.537	-0.944751	0.328618	-2.87492	0.00404124	0.0422627		LOC105193594	793.537	0.568553	0.343866	1.65342	0.0982462	0.406384
LOC105193608	0.754426	1.0867	2.70972	-0.401037	0.688393	1		LOC105193608	0.754426	0	3.08262	0	1	1		LOC105193596	14.4032	0.570861	0.86919	0.656773	0.511327	0.959525		LOC105193596	14.4032	0.288282	0.893157	0.322768	0.746871	1		LOC105193596	14.4032	2.04185	0.860999	2.37149	0.0177165	0.100939		LOC105193596	14.4032	-0.0647143	0.897059	-0.0721405	0.94249	0.993693
LOC105193613	26675.9	-0.191563	0.376031	0.509433	0.610449	1		LOC105193613	26675.9	-0.244609	0.403764	0.605823	0.544632	1		LOC105193598	1068.26	-0.0460897	0.636248	-0.0724398	0.942252	1		LOC105193598	1068.26	0.559617	0.657773	0.850776	0.394894	1		LOC105193598	1068.26	-1.32831	0.636917	-2.08553	0.0370216	0.15986		LOC105193598	1068.26	0.86515	0.657758	1.3153	0.188409	0.553138
LOC105193615	1.54757	2.94191	1.80905	-1.62622	0.103903	1		LOC105193615	1.54757	1.58317	2.098	-0.754606	0.450485	1		LOC105193601	0.348709	0	4.9897	0	1	NA		LOC105193601	0.348709	-0.229906	5.13015	-0.0448147	0.964255	NA		LOC105193601	0.348709	0	4.9897	0	1	NA		LOC105193601	0.348709	0.948089	5.11044	0.18552	0.852821	NA
LOC105193617	16181.2	0.189209	0.150969	-1.25329	0.210099	1		LOC105193617	16181.2	-0.0848987	0.162815	0.521444	0.602057	1		LOC105193602	4625.26	0.172099	0.205052	0.839294	0.401304	0.937746		LOC105193602	4625.26	0.146301	0.212031	0.689995	0.490197	1		LOC105193602	4625.26	0.11414	0.20504	0.556671	0.577752	0.760045		LOC105193602	4625.26	0.251837	0.212032	1.18773	0.23494	0.612564
LOC105193618	2631.08	0.120348	0.114125	-1.05453	0.291641	1		LOC105193618	2631.08	0.00529013	0.122604	-0.0431481	0.965584	1		LOC105193603	1346.72	-0.30972	0.360302	-0.859611	0.390003	0.937746		LOC105193603	1346.72	0.0142447	0.373906	0.0380968	0.96961	1		LOC105193603	1346.72	0.247722	0.360215	0.687706	0.491638	0.691664		LOC105193603	1346.72	1.03415	0.373607	2.768	0.00564012	0.0731859
LOC105193619	1051.88	0.0730728	0.112151	-0.651559	0.514686	1		LOC105193619	1051.88	0.13559	0.121289	-1.1179	0.263609	1		LOC105193606	251.753	-0.292495	0.444275	-0.658365	0.510303	0.959491		LOC105193606	251.753	0.491059	0.460715	1.06586	0.286486	1		LOC105193606	251.753	-0.301776	0.444168	-0.67942	0.496872	0.695896		LOC105193606	251.753	1.35862	0.460244	2.95195	0.00315776	0.0489766
LOC105193620	1405.18	-0.0406878	0.196662	0.206892	0.836094	1		LOC105193620	1405.18	0.327581	0.246994	-1.32627	0.184749	1		LOC105193607	427.986	-0.256928	0.529985	-0.484784	0.62783	0.981042		LOC105193607	427.986	0.831018	0.573391	1.4493	0.147253	0.975907		LOC105193607	427.986	-1.21712	0.530201	-2.29557	0.0217002	0.114737		LOC105193607	427.986	1.97986	0.56914	3.47868	0.000503884	0.0127697
LOC105193621	9671.95	0.00807293	0.16038	-0.0503362	0.959854	1		LOC105193621	9671.95	0.276208	0.179057	-1.54257	0.122936	1		LOC105193608	0	NA	NA	NA	NA	NA		LOC105193608	0	NA	NA	NA	NA	NA		LOC105193608	0	NA	NA	NA	NA	NA		LOC105193608	0	NA	NA	NA	NA	NA
LOC105193622	3716.35	-0.0283092	0.201722	0.140338	0.888393	1		LOC105193622	3716.35	-0.0347618	0.217429	0.159877	0.872978	1		LOC105193613	3.93403	0.706178	1.43058	0.493631	0.621567	0.979792		LOC105193613	3.93403	-2.2229	1.56995	-1.4159	0.156805	0.987474		LOC105193613	3.93403	-0.993017	1.45125	-0.684251	0.493816	0.693227		LOC105193613	3.93403	-0.5901	1.50924	-0.390991	0.695804	0.918744
LOC105193623	3886.29	-0.256759	0.403473	0.636372	0.524534	1		LOC105193623	3886.29	0.720921	0.45358	-1.5894	0.111969	0.990984		LOC105193615	0	NA	NA	NA	NA	NA		LOC105193615	0	NA	NA	NA	NA	NA		LOC105193615	0	NA	NA	NA	NA	NA		LOC105193615	0	NA	NA	NA	NA	NA
LOC105193624	8.81509	1.20322	0.63904	-1.88285	0.0597206	1		LOC105193624	8.81509	0	1.34222	0	1	1		LOC105193617	10045.8	-0.216035	0.339951	-0.635488	0.52511	0.962462		LOC105193617	10045.8	0.287752	0.352008	0.817459	0.413666	1		LOC105193617	10045.8	0.260971	0.339938	0.767702	0.442664	0.650124		LOC105193617	10045.8	0.347999	0.352011	0.988604	0.322857	0.703336
LOC105193625	24652.1	0.116756	0.106979	-1.09139	0.275103	1		LOC105193625	24652.1	0.0233474	0.115165	-0.202729	0.839346	1		LOC105193618	2051.89	0.400864	0.231407	1.73229	0.0832228	0.67485		LOC105193618	2051.89	-0.0588541	0.238853	-0.246403	0.80537	1		LOC105193618	2051.89	0.362096	0.231373	1.56499	0.117586	0.309968		LOC105193618	2051.89	-0.0537543	0.238869	-0.225036	0.821951	0.96302
LOC105193626	5855.62	0.128262	0.0681481	-1.88211	0.059821	1		LOC105193626	5855.62	-0.0518579	0.0744859	0.69621	0.486297	1		LOC105193619	581.56	-0.722082	0.22987	-3.14126	0.0016822	0.0847652		LOC105193619	581.56	-0.0231807	0.233863	-0.0991211	0.921042	1		LOC105193619	581.56	-0.601211	0.229328	-2.62163	0.00875111	0.0658754		LOC105193619	581.56	0.0815239	0.233868	0.34859	0.727397	0.931779
LOC105193627	11.2257	0.412822	0.863308	-0.478186	0.632517	1		LOC105193627	11.2257	0.585569	0.88744	-0.65984	0.509356	1		LOC105193620	922.33	-0.313505	0.238822	-1.31271	0.18928	0.851696		LOC105193620	922.33	0.332853	1.08433	0.306966	0.758869	1		LOC105193620	922.33	-0.171757	0.238752	-0.719395	0.471898	0.674691		LOC105193620	922.33	0.0771468	1.08433	0.0711468	0.943281	0.993857
LOC105193634	1368.02	-0.142939	0.276504	0.51695	0.605191	1		LOC105193634	1368.02	-0.111227	0.296741	0.374829	0.707788	1		LOC105193621	19818.7	0.0474682	0.367021	0.129334	0.897094	1		LOC105193621	19818.7	1.19615	0.849279	1.40843	0.159004	0.99106		LOC105193621	19818.7	0.192024	0.367019	0.523199	0.600836	0.777295		LOC105193621	19818.7	2.00757	0.811694	2.47331	0.0133869	0.130937
LOC105193636	356439	1.61053	0.734835	-2.19169	0.028402	0.802904		LOC105193636	356439	0.1482	0.793299	-0.186816	0.851805	1		LOC105193622	2805.51	-0.133541	0.192798	-0.692646	0.488531	0.954434		LOC105193622	2805.51	0.100643	0.200221	0.502661	0.615203	1		LOC105193622	2805.51	0.0577636	0.192758	0.299669	0.76443	0.887602		LOC105193622	2805.51	-0.0218434	0.200305	-0.109051	0.913162	0.986276
LOC105193639	9338.26	0.740631	0.346976	-2.13453	0.0327994	0.845956		LOC105193639	9338.26	0.11644	0.37081	-0.314014	0.75351	1		LOC105193623	998.5	-0.230141	0.607105	-0.379079	0.704629	0.988905		LOC105193623	998.5	1.3974	0.742328	1.88246	0.0597739	0.723742		LOC105193623	998.5	-0.614843	0.607125	-1.01271	0.311197	0.529999		LOC105193623	998.5	2.91961	0.725485	4.02435	5.71318e-05	0.00236905
LOC105193641	306.844	0.91514	0.349403	-2.61915	0.0088149	0.431093		LOC105193641	306.844	0.196986	0.353378	-0.557437	0.577229	1		LOC105193624	0.241883	0.784139	4.46242	0.175721	0.860513	NA		LOC105193624	0.241883	-0.494252	4.6088	-0.107241	0.914598	NA		LOC105193624	0.241883	0	4.46242	0	1	NA		LOC105193624	0.241883	-1.1258	4.60977	-0.24422	0.80706	NA
LOC105193642	1101.54	0.0670498	0.140831	-0.476103	0.634001	1		LOC105193642	1101.54	-0.00877322	0.149061	0.0588567	0.953066	1		LOC105193625	15722.1	-0.018017	0.181695	-0.0991603	0.921011	1		LOC105193625	15722.1	0.224486	0.18803	1.19388	0.232523	1		LOC105193625	15722.1	0.153068	0.181683	0.842499	0.399508	0.611883		LOC105193625	15722.1	0.139816	0.188035	0.743566	0.457139	0.803788
LOC105193643	2355.5	-0.00782071	0.129595	0.0603475	0.951879	1		LOC105193643	2355.5	0.0474929	0.140716	-0.337508	0.735734	1		LOC105193626	3042.45	0.14759	0.181038	0.815241	0.414935	0.939317		LOC105193626	3042.45	-0.116438	0.186939	-0.622868	0.533371	1		LOC105193626	3042.45	-0.302657	0.181125	-1.67099	0.094724	0.275486		LOC105193626	3042.45	-0.0790656	0.186949	-0.422927	0.672349	0.909149
LOC105193644	1039.41	0.061274	0.123383	-0.496616	0.61946	1		LOC105193644	1039.41	-0.00520596	0.134803	0.0386189	0.969194	1		LOC105193627	0.686781	0	5.54273	0	1	NA		LOC105193627	0.686781	0	5.73726	0	1	NA		LOC105193627	0.686781	3.15311	5.50961	0.572293	0.567124	NA		LOC105193627	0.686781	2.70804	5.7131	0.474005	0.635496	NA
LOC105193645	44.5319	0.379386	0.588536	-0.644627	0.519169	1		LOC105193645	44.5319	0.0523151	0.631657	-0.082822	0.933993	1		LOC105193634	1070.52	0.178462	0.194579	0.917173	0.359052	0.930788		LOC105193634	1070.52	-0.0134994	0.201313	-0.0670567	0.946537	1		LOC105193634	1070.52	0.357976	0.194447	1.84099	0.0656228	0.223903		LOC105193634	1070.52	-0.193596	0.201455	-0.960992	0.336556	0.713539
LOC105193647	445.988	-0.106041	0.134617	0.787729	0.430855	1		LOC105193647	445.988	-0.081952	0.143685	0.57036	0.568433	1		LOC105193636	1141.66	0.191665	0.907284	0.211251	0.832691	1		LOC105193636	1141.66	0.215902	0.938436	0.230066	0.81804	1		LOC105193636	1141.66	-1.48778	0.908001	-1.63852	0.101314	0.285975		LOC105193636	1141.66	0.859591	0.938417	0.916	0.359667	0.732257
LOC105193648	520.023	-0.0128447	0.162316	0.0791339	0.936926	1		LOC105193648	520.023	-0.15553	0.174763	0.88995	0.373493	1		LOC105193639	489.287	0.57139	0.633307	0.902233	0.366933	0.932254		LOC105193639	489.287	0.69063	0.65391	1.05615	0.290898	1		LOC105193639	489.287	-1.6057	0.636015	-2.52463	0.0115821	0.077855		LOC105193639	489.287	1.30312	0.653847	1.99301	0.0462604	0.272802
LOC105193649	1300.44	-0.0857842	0.126601	0.677596	0.498028	1		LOC105193649	1300.44	-0.316817	0.134795	2.35036	0.0187554	0.486525		LOC105193641	34.7933	-2.61448	1.15945	-2.25493	0.0241377	0.402814		LOC105193641	34.7933	0.824906	0.99019	0.833078	0.404801	1		LOC105193641	34.7933	-0.216006	1.01751	-0.212289	0.831882	0.929668		LOC105193641	34.7933	1.74718	0.989446	1.76581	0.077427	0.359556
LOC105193650	1748.4	0.00701149	0.104094	-0.0673572	0.946297	1		LOC105193650	1748.4	0.0110387	0.111641	-0.0988764	0.921236	1		LOC105193642	94.1009	-0.313792	0.619611	-0.506434	0.612552	0.977988		LOC105193642	94.1009	-0.00405369	0.631228	-0.00642191	0.994876	1		LOC105193642	94.1009	0.0136988	0.617643	0.0221792	0.982305	1		LOC105193642	94.1009	-0.115812	0.631464	-0.183403	0.854482	0.97236
LOC105193651	538.55	-0.0586354	0.183095	0.320246	0.748782	1		LOC105193651	538.55	0.0741207	0.198756	-0.372923	0.709205	1		LOC105193643	4276.01	-0.174978	0.224449	-0.779588	0.435633	0.943169		LOC105193643	4276.01	0.0231359	0.232488	0.0995142	0.92073	1		LOC105193643	4276.01	0.321872	0.2244	1.43437	0.151466	0.357652		LOC105193643	4276.01	0.0243878	0.232505	0.104891	0.916462	0.987189
LOC105193652	3472.63	0.00750407	0.0999691	-0.0750639	0.940164	1		LOC105193652	3472.63	-0.130207	0.106769	1.21952	0.222648	1		LOC105193644	738.979	-0.33784	0.333491	-1.01304	0.311042	0.922087		LOC105193644	738.979	-0.323135	0.338892	-0.953505	0.340334	1		LOC105193644	738.979	-0.0186799	0.332472	-0.0561849	0.955194	0.994685		LOC105193644	738.979	-0.248154	0.3389	-0.732235	0.464025	0.808087
LOC105193653	7118.33	-0.00219966	0.136773	0.0160826	0.987169	1		LOC105193653	7118.33	-0.0623807	0.147926	0.421703	0.673242	1		LOC105193645	16.7981	5.41734	1.25654	4.3113	1.62295e-05	0.00230958		LOC105193645	16.7981	0.061719	1.05603	0.0584444	0.953395	1		LOC105193645	16.7981	4.1087	1.27378	3.22559	0.00125714	0.0208393		LOC105193645	16.7981	0.763834	1.05464	0.724259	0.468906	0.809852
LOC105193654	10223	0.00256936	0.107483	-0.0239047	0.980929	1		LOC105193654	10223	-0.0140761	0.117596	0.119699	0.904722	1		LOC105193647	551.816	-0.180602	0.18528	-0.974748	0.329685	0.92412		LOC105193647	551.816	0.150204	0.192027	0.782202	0.434096	1		LOC105193647	551.816	0.175955	0.184864	0.951807	0.341195	0.55779		LOC105193647	551.816	-0.0254485	0.192321	-0.132323	0.894729	0.982322
LOC105193655	5893.1	-0.00667606	0.109987	0.0606987	0.951599	1		LOC105193655	5893.1	-0.0052262	0.119198	0.0438448	0.965028	1		LOC105193648	1270.76	-0.015561	0.211003	-0.0737478	0.941211	1		LOC105193648	1270.76	0.0533778	0.218608	0.244171	0.807098	1		LOC105193648	1270.76	0.377548	0.210837	1.79071	0.0733402	0.238388		LOC105193648	1270.76	0.0304077	0.218668	0.139059	0.889404	0.981434
LOC105193656	5161.36	-0.139923	0.111987	1.24947	0.211494	1		LOC105193656	5161.36	0.0419284	0.120725	-0.347306	0.728361	1		LOC105193649	686.582	0.407976	0.255095	1.59931	0.109753	0.744657		LOC105193649	686.582	-0.333497	0.262069	-1.27255	0.203177	1		LOC105193649	686.582	0.0220096	0.255323	0.086203	0.931305	0.983372		LOC105193649	686.582	-0.256203	0.262084	-0.977559	0.328292	0.707267
LOC105193657	259.835	-0.398839	0.194837	2.04704	0.0406546	0.926733		LOC105193657	259.835	0.114381	0.304547	-0.375576	0.707232	1		LOC105193650	853.083	-0.0873845	0.194265	-0.449822	0.652839	0.981043		LOC105193650	853.083	0.369391	0.201003	1.83774	0.0661002	0.751029		LOC105193650	853.083	-0.245615	0.19427	-1.2643	0.206123	0.421031		LOC105193650	853.083	0.465189	0.201012	2.31423	0.0206551	0.170263
LOC105193658	2979.48	0.0853797	0.101438	-0.84169	0.399961	1		LOC105193658	2979.48	-0.0190485	0.109787	0.173504	0.862256	1		LOC105193651	385.758	-0.0588118	0.190736	-0.308341	0.757823	0.996048		LOC105193651	385.758	0.445089	0.195205	2.28011	0.022601	0.490257		LOC105193651	385.758	-0.0837475	0.190528	-0.439554	0.66026	0.820559		LOC105193651	385.758	0.453346	0.195295	2.32134	0.0202684	0.168254
LOC105193660	47.4641	0.048485	0.216941	-0.223494	0.823151	1		LOC105193660	47.4641	-0.865329	0.329515	2.62607	0.00863764	0.304124		LOC105193652	1954.31	0.0359275	0.239398	0.150074	0.880706	1		LOC105193652	1954.31	-0.189936	0.247306	-0.768021	0.442475	1		LOC105193652	1954.31	0.237769	0.239296	0.993617	0.320409	0.539177		LOC105193652	1954.31	-0.0684277	0.247305	-0.276694	0.782015	0.951174
LOC105193661	766.456	-0.023972	0.115449	0.207642	0.835508	1		LOC105193661	766.456	0.189312	0.15162	-1.2486	0.211813	1		LOC105193653	1257.81	-0.115046	0.406459	-0.283044	0.777143	0.997347		LOC105193653	1257.81	-0.267717	0.420465	-0.636717	0.524309	1		LOC105193653	1257.81	-0.744647	0.406581	-1.83148	0.0670286	0.226869		LOC105193653	1257.81	-0.0117541	0.420448	-0.027956	0.977697	1
LOC105193662	9698.62	-0.0418094	0.167006	0.250348	0.802319	1		LOC105193662	9698.62	-0.0691906	0.179978	0.38444	0.700653	1		LOC105193654	539.437	-0.400627	0.57752	-0.693702	0.487869	0.954383		LOC105193654	539.437	-0.384598	0.597768	-0.64339	0.519971	1		LOC105193654	539.437	-1.84823	0.578058	-3.1973	0.0013872	0.0217941		LOC105193654	539.437	-0.241124	0.597762	-0.403378	0.68667	0.915166
LOC105193663	394.593	-0.120065	0.221818	0.541275	0.588318	1		LOC105193663	394.593	-0.0866112	0.230236	0.376185	0.706779	1		LOC105193655	754.331	0.0745979	0.406483	0.18352	0.85439	1		LOC105193655	754.331	-0.0959565	0.420511	-0.22819	0.819498	1		LOC105193655	754.331	-1.32384	0.407054	-3.25226	0.00114491	0.0197649		LOC105193655	754.331	-0.0465176	0.420526	-0.110618	0.91192	0.986151
LOC105193664	2517.58	-0.00858892	0.130877	0.0656258	0.947676	1		LOC105193664	2517.58	-0.0166354	0.141143	0.117863	0.906176	1		LOC105193656	415.764	-0.151016	0.332318	-0.454433	0.649517	0.981043		LOC105193656	415.764	-0.341045	0.347366	-0.981803	0.326197	1		LOC105193656	415.764	-0.538622	0.332431	-1.62025	0.105179	0.29133		LOC105193656	415.764	0.367271	0.346549	1.0598	0.289238	0.670962
LOC105193665	5055.42	-0.086016	0.113532	0.757635	0.44867	1		LOC105193665	5055.42	-0.0488829	0.121253	0.403148	0.686839	1		LOC105193657	43.3532	-1.0254	0.806522	-1.27139	0.203591	0.870135		LOC105193657	43.3532	2.0538	1.24326	1.65194	0.098546	0.86566		LOC105193657	43.3532	-1.40764	0.806993	-1.7443	0.0811062	0.252523		LOC105193657	43.3532	3.04851	1.19452	2.55208	0.0107081	0.113015
LOC105193666	1348.63	0.560993	0.330184	-1.69903	0.0893129	1		LOC105193666	1348.63	0.297632	0.310604	-0.958236	0.337944	1		LOC105193658	3751.33	0.0705402	0.14881	0.474029	0.63548	0.981043		LOC105193658	3751.33	0.21671	0.153813	1.40892	0.158859	0.990954		LOC105193658	3751.33	0.28758	0.14874	1.93344	0.0531822	0.196832		LOC105193658	3751.33	0.0501449	0.153853	0.325926	0.74448	0.938654
LOC105193667	7489.15	-0.0543613	0.193767	0.28055	0.779056	1		LOC105193667	7489.15	-0.072816	0.208823	0.348698	0.727316	1		LOC105193660	95.1423	0.138383	0.42796	0.323354	0.746427	0.99452		LOC105193660	95.1423	1.84613	0.561165	3.28981	0.00100256	0.0679593		LOC105193660	95.1423	0.889874	0.426964	2.08419	0.037143	0.160248		LOC105193660	95.1423	2.4386	0.554967	4.39414	1.11214e-05	0.00063446
LOC105193668	1707.66	0.0190866	0.108883	-0.175295	0.860848	1		LOC105193668	1707.66	-0.125066	0.115641	1.0815	0.279477	1		LOC105193661	63.143	-0.150232	0.550513	-0.272894	0.784934	0.997798		LOC105193661	63.143	0.990446	0.588921	1.6818	0.092608	0.854184		LOC105193661	63.143	-0.848211	0.551469	-1.53809	0.124025	0.319637		LOC105193661	63.143	1.05735	0.589164	1.79467	0.0727071	0.347939
LOC105193669	3069.87	0.0492474	0.141125	-0.348963	0.727117	1		LOC105193669	3069.87	-0.0836403	0.152063	0.550037	0.582294	1		LOC105193662	5375.65	-0.0802709	0.20208	-0.397222	0.691203	0.98776		LOC105193662	5375.65	0.384645	0.2094	1.83689	0.0662263	0.751029		LOC105193662	5375.65	0.124997	0.202057	0.618622	0.536165	0.726795		LOC105193662	5375.65	0.120649	0.209454	0.576019	0.564602	0.861102
LOC105193670	2443.77	-0.0217873	0.105828	0.205874	0.836889	1		LOC105193670	2443.77	-0.0122912	0.11581	0.106133	0.915477	1		LOC105193663	90.8446	-0.0850593	0.425455	-0.199926	0.841539	1		LOC105193663	90.8446	0.406067	0.452318	0.897747	0.369321	1		LOC105193663	90.8446	-0.840731	0.426614	-1.97071	0.0487573	0.186566		LOC105193663	90.8446	0.128973	0.454331	0.283874	0.776507	0.949552
LOC105193671	2784.93	0.0736549	0.0795755	-0.925597	0.354655	1		LOC105193671	2784.93	-0.0932976	0.0848552	1.09949	0.271554	1		LOC105193664	770.455	0.295929	0.170614	1.73449	0.0828305	0.674371		LOC105193664	770.455	0.231868	0.178071	1.30211	0.192877	1		LOC105193664	770.455	0.0791999	0.170651	0.464104	0.642573	0.807628		LOC105193664	770.455	0.504052	0.17793	2.83286	0.0046133	0.064239
LOC105193672	410.247	-0.0499901	0.191462	0.261096	0.794018	1		LOC105193672	410.247	0.242046	0.207127	-1.16859	0.24257	1		LOC105193665	3251.86	0.206483	0.2879	0.717204	0.473248	0.950607		LOC105193665	3251.86	0.251274	0.29842	0.842017	0.399779	1		LOC105193665	3251.86	0.39971	0.287876	1.38848	0.164991	0.373659		LOC105193665	3251.86	0.75886	0.298352	2.5435	0.0109747	0.114986
LOC105193674	2475.79	-0.0668038	0.142789	0.467849	0.639893	1		LOC105193674	2475.79	0.0446171	0.157538	-0.283214	0.777013	1		LOC105193666	37.7555	-0.389522	0.700762	-0.555855	0.57831	0.97239		LOC105193666	37.7555	0.669732	0.7367	0.909098	0.363298	1		LOC105193666	37.7555	0.0422975	0.698862	0.0605234	0.951739	0.993186		LOC105193666	37.7555	1.19083	0.734814	1.62059	0.105105	0.419966
LOC105193675	2075.31	-0.137481	0.115693	1.18833	0.234705	1		LOC105193675	2075.31	0.0792159	0.124693	-0.635286	0.525242	1		LOC105193667	9739.68	0.164299	0.268492	0.611931	0.540583	0.965126		LOC105193667	9739.68	0.247573	0.278078	0.890303	0.373303	1		LOC105193667	9739.68	0.439653	0.268482	1.63755	0.101516	0.286103		LOC105193667	9739.68	0.154919	0.278094	0.557075	0.577476	0.866397
LOC105193676	2590.28	-0.142616	0.16307	0.874573	0.381806	1		LOC105193676	2590.28	0.0672573	0.174807	-0.384751	0.700422	1		LOC105193668	2165.79	0.449163	0.253816	1.76964	0.0767866	0.652913		LOC105193668	2165.79	-0.125214	0.261979	-0.477955	0.632683	1		LOC105193668	2165.79	0.51934	0.253752	2.04664	0.0406932	0.169497		LOC105193668	2165.79	-0.159917	0.261997	-0.610376	0.541613	0.850463
LOC105193677	545.935	-0.0763667	0.145404	0.525204	0.599441	1		LOC105193677	545.935	-0.000352856	0.162582	0.00217033	0.998268	1		LOC105193669	3467.02	-0.204301	0.187923	-1.08715	0.276969	0.908655		LOC105193669	3467.02	0.0780437	0.194466	0.401323	0.688182	1		LOC105193669	3467.02	0.33397	0.187824	1.7781	0.0753871	0.241812		LOC105193669	3467.02	0.0633714	0.194486	0.325841	0.744545	0.938654
LOC105193678	9191.46	0.0838957	0.0994578	-0.843531	0.398932	1		LOC105193678	9191.46	0.0743738	0.107127	-0.694256	0.487522	1		LOC105193670	2205.48	-0.134107	0.169624	-0.790613	0.42917	0.941923		LOC105193670	2205.48	0.162019	0.175771	0.921762	0.356653	1		LOC105193670	2205.48	0.12313	0.169534	0.726287	0.467663	0.671182		LOC105193670	2205.48	0.256954	0.175778	1.46181	0.143792	0.490434
LOC105193679	232.777	0.0616704	0.254341	-0.242471	0.808415	1		LOC105193679	232.777	-0.251095	0.273082	0.919485	0.357842	1		LOC105193671	3122.94	0.1362	0.208978	0.651743	0.514567	0.959792		LOC105193671	3122.94	0.0977162	0.216249	0.451869	0.651364	1		LOC105193671	3122.94	0.286452	0.208936	1.37101	0.170373	0.380028		LOC105193671	3122.94	-0.0698871	0.216291	-0.323116	0.746607	0.939203
LOC105193680	4134.76	0.462521	0.115549	-4.00281	6.25943e-05	0.00912936		LOC105193680	4134.76	0.0271919	0.123937	-0.2194	0.826338	1		LOC105193672	106.56	0.407893	0.544565	0.749025	0.453842	0.944956		LOC105193672	106.56	-0.0666252	0.558444	-0.119305	0.905034	1		LOC105193672	106.56	0.42939	0.544173	0.789069	0.430072	0.637625		LOC105193672	106.56	-0.105895	0.558618	-0.189565	0.84965	0.970707
LOC105193681	2404.29	0.0173368	0.0919883	-0.188467	0.85051	1		LOC105193681	2404.29	-0.216537	0.0998291	2.16908	0.0300769	0.621576		LOC105193674	145.275	0.0296808	0.433795	0.0684213	0.94545	1		LOC105193674	145.275	-0.820411	0.452327	-1.81376	0.0697153	0.769052		LOC105193674	145.275	-0.669575	0.434417	-1.54132	0.123239	0.31839		LOC105193674	145.275	-0.608444	0.452091	-1.34585	0.178353	0.53876
LOC105193684	19239	-0.227154	0.159373	1.4253	0.154071	1		LOC105193684	19239	0.191483	0.172322	-1.11119	0.266485	1		LOC105193675	1464.94	0.0392422	0.165704	0.236821	0.812795	1		LOC105193675	1464.94	-0.0105896	0.170974	-0.0619369	0.950613	1		LOC105193675	1464.94	0.012921	0.165645	0.0780042	0.937825	0.987513		LOC105193675	1464.94	0.158472	0.170958	0.926965	0.353945	0.727569
LOC105193685	15399.3	-0.337396	0.273007	1.23585	0.216513	1		LOC105193685	15399.3	0.33272	0.28917	-1.1506	0.249895	1		LOC105193676	243.47	-0.538506	0.51898	-1.03762	0.299445	0.915567		LOC105193676	243.47	-0.0377089	0.536458	-0.0702924	0.943961	1		LOC105193676	243.47	-1.31021	0.519717	-2.52101	0.0117018	0.0784271		LOC105193676	243.47	0.568282	0.536234	1.05976	0.289252	0.670962
LOC105193687	4202.91	-0.0616021	0.10322	0.596802	0.550639	1		LOC105193687	4202.91	0.08758	0.109612	-0.799001	0.42429	1		LOC105193677	970.829	-0.0842488	0.205573	-0.409825	0.681935	0.985921		LOC105193677	970.829	-0.14525	0.211003	-0.68838	0.491213	1		LOC105193677	970.829	0.22464	0.205204	1.09471	0.273642	0.493549		LOC105193677	970.829	-0.119833	0.211033	-0.56784	0.570143	0.864157
LOC105193688	20.3015	0.62459	0.415342	-1.5038	0.132634	1		LOC105193688	20.3015	0.487552	0.60125	-0.810897	0.417425	1		LOC105193678	3451.13	-0.190057	0.193229	-0.983587	0.325319	0.922432		LOC105193678	3451.13	-0.0939519	0.200067	-0.469603	0.638639	1		LOC105193678	3451.13	-0.507675	0.193253	-2.627	0.00861415	0.0651155		LOC105193678	3451.13	0.104935	0.200055	0.524532	0.599909	0.875837
LOC105193689	1818.83	-0.0724782	0.150712	0.480905	0.630584	1		LOC105193689	1818.83	-0.0683932	0.163492	0.418326	0.675709	1		LOC105193679	735.705	-2.72446	0.698139	-3.90246	9.52218e-05	0.0108169		LOC105193679	735.705	-0.192372	0.706344	-0.272349	0.785354	1		LOC105193679	735.705	-1.6951	0.69044	-2.4551	0.0140847	0.0882755		LOC105193679	735.705	-0.184841	0.706353	-0.261684	0.793565	0.954571
LOC105193690	2324.75	0.0204084	0.138647	-0.147197	0.882977	1		LOC105193690	2324.75	-0.016728	0.150063	0.111473	0.911241	1		LOC105193680	659.253	-0.75882	0.728215	-1.04203	0.297399	0.914158		LOC105193680	659.253	-0.527985	0.754529	-0.699755	0.484081	1		LOC105193680	659.253	-0.128012	0.727905	-0.175863	0.860401	0.944933		LOC105193680	659.253	-0.264094	0.754423	-0.35006	0.726293	0.931506
LOC105193692	5954.8	-0.013324	0.0986249	0.135098	0.892535	1		LOC105193692	5954.8	0.0249415	0.106637	-0.233892	0.815069	1		LOC105193681	569.879	-0.452876	0.310096	-1.46044	0.14417	0.792315		LOC105193681	569.879	-0.0105805	0.319024	-0.0331654	0.973543	1		LOC105193681	569.879	-0.448715	0.309933	-1.44778	0.147678	0.353054		LOC105193681	569.879	0.183979	0.319001	0.576735	0.564118	0.861005
LOC105193693	1966.38	0.138773	0.0951128	-1.45903	0.144556	1		LOC105193693	1966.38	-0.0684926	0.101174	0.676978	0.49842	1		LOC105193682	0.361884	-0.692936	3.80145	-0.182282	0.855361	NA		LOC105193682	0.361884	0	3.93653	0	1	NA		LOC105193682	0.361884	1.03963	3.77335	0.275519	0.782917	NA		LOC105193682	0.361884	2.96497	3.8961	0.76101	0.446651	NA
LOC105193694	5794.19	0.269472	0.227222	-1.18594	0.235644	1		LOC105193694	5794.19	-0.159934	0.233124	0.686044	0.492685	1		LOC105193684	11926.2	0.319454	0.234598	1.36171	0.173289	0.829746		LOC105193684	11926.2	-0.361419	0.244136	-1.4804	0.138766	0.952318		LOC105193684	11926.2	0.341547	0.234595	1.4559	0.14542	0.350186		LOC105193684	11926.2	-0.357185	0.244195	-1.4627	0.143549	0.490232
LOC105193695	709.942	0.0911221	0.110681	-0.823289	0.410343	1		LOC105193695	709.942	0.0697273	0.121126	-0.575659	0.564846	1		LOC105193685	665.468	0.987774	0.401889	2.45783	0.013978	0.308778		LOC105193685	665.468	0.611606	0.417026	1.46659	0.142488	0.965364		LOC105193685	665.468	1.34969	0.401791	3.35919	0.0007817	0.016084		LOC105193685	665.468	1.31085	0.416778	3.1452	0.00165974	0.0313319
LOC105193696	3186.71	-0.124741	0.16943	0.736236	0.461587	1		LOC105193696	3186.71	0.0842376	0.186983	-0.450509	0.652344	1		LOC105193687	2899.72	-0.0662468	0.209655	-0.31598	0.752018	0.995143		LOC105193687	2899.72	0.126914	0.216945	0.585006	0.558544	1		LOC105193687	2899.72	0.466923	0.209555	2.22816	0.0258696	0.12893		LOC105193687	2899.72	-0.0114253	0.216985	-0.052655	0.958007	0.996961
LOC105193697	4877.66	-0.0201156	0.129108	0.155804	0.876187	1		LOC105193697	4877.66	-0.177106	0.139504	1.26954	0.20425	1		LOC105193688	29.9296	0.591226	0.56812	1.04067	0.298028	0.915019		LOC105193688	29.9296	0.283717	0.530896	0.534412	0.593056	1		LOC105193688	29.9296	0.065604	0.575541	0.113987	0.909248	0.972827		LOC105193688	29.9296	0.450441	0.530758	0.848675	0.396062	0.763551
LOC105193698	1011.26	-0.100837	0.113727	0.886655	0.375265	1		LOC105193698	1011.26	0.0174044	0.12363	-0.140778	0.888045	1		LOC105193689	437.027	0.1427	0.39951	0.357188	0.720951	0.990695		LOC105193689	437.027	0.152093	0.415629	0.365935	0.714413	1		LOC105193689	437.027	-1.11144	0.399996	-2.77863	0.0054588	0.0503235		LOC105193689	437.027	0.575301	0.415374	1.38502	0.166047	0.519035
LOC105193699	1256.92	-0.0414588	0.120164	0.345018	0.730081	1		LOC105193699	1256.92	0.0499445	0.130962	-0.381365	0.702932	1		LOC105193690	1807.06	-0.0112314	0.15041	-0.0746722	0.940476	1		LOC105193690	1807.06	-0.0608094	0.155965	-0.389891	0.696617	1		LOC105193690	1807.06	-0.0406474	0.150375	-0.270307	0.786924	0.901806		LOC105193690	1807.06	-0.235778	0.156091	-1.51051	0.130913	0.469855
LOC105193700	968.761	0.0102136	0.0865211	-0.118047	0.90603	1		LOC105193700	968.761	-0.000332705	0.0948464	0.00350783	0.997201	1		LOC105193692	1471.74	-0.226711	0.275022	-0.824339	0.409747	0.938739		LOC105193692	1471.74	-0.225525	0.284317	-0.793216	0.427652	1		LOC105193692	1471.74	-0.331437	0.275008	-1.20519	0.228131	0.445215		LOC105193692	1471.74	-0.112106	0.284317	-0.394298	0.693361	0.918362
LOC105193701	3300.39	0.307161	0.132134	-2.32461	0.0200926	0.673293		LOC105193701	3300.39	0.065311	0.142913	-0.457	0.647671	1		LOC105193693	1822.58	0.132522	0.170679	0.776437	0.437491	0.943169		LOC105193693	1822.58	0.0322048	0.176146	0.18283	0.854931	1		LOC105193693	1822.58	0.27626	0.170571	1.61962	0.105313	0.291414		LOC105193693	1822.58	-0.00936749	0.176186	-0.0531681	0.957598	0.996808
LOC105193702	1598.18	0.153561	0.180107	-0.85261	0.393875	1		LOC105193702	1598.18	0.0507222	0.191549	-0.264799	0.791164	1		LOC105193694	1278.46	-0.621562	0.567371	-1.09551	0.273292	0.908655		LOC105193694	1278.46	-0.0664107	0.586335	-0.113264	0.909821	1		LOC105193694	1278.46	0.16635	0.567029	0.293372	0.769238	0.890105		LOC105193694	1278.46	0.721773	0.586288	1.23109	0.21829	0.592879
LOC105193703	5010.25	-0.105129	0.144258	0.728755	0.466151	1		LOC105193703	5010.25	0.143158	0.154516	-0.926494	0.354189	1		LOC105193695	342.47	-0.102395	0.467703	-0.218932	0.826703	1		LOC105193695	342.47	-0.276628	0.47584	-0.581346	0.561007	1		LOC105193695	342.47	0.55444	0.465741	1.19045	0.233871	0.451749		LOC105193695	342.47	-0.198391	0.475852	-0.416917	0.676739	0.911608
LOC105193704	1177.05	0.0534307	0.110831	-0.482091	0.629741	1		LOC105193704	1177.05	-0.0629152	0.118668	0.53018	0.595987	1		LOC105193696	433.268	-0.250107	0.604088	-0.414024	0.678857	0.985046		LOC105193696	433.268	-0.202787	0.626784	-0.323535	0.74629	1		LOC105193696	433.268	-1.72018	0.604498	-2.84564	0.00443228	0.0447614		LOC105193696	433.268	0.088543	0.626669	0.141292	0.88764	0.980629
LOC105193705	40.6307	-0.176967	0.349693	0.506064	0.612812	1		LOC105193705	40.6307	-0.248526	0.359692	0.690941	0.489602	1		LOC105193697	4984.2	0.341837	0.151315	2.2591	0.023877	0.401182		LOC105193697	4984.2	-0.180385	0.156204	-1.1548	0.248171	1		LOC105193697	4984.2	0.38742	0.151278	2.56097	0.010438	0.0728127		LOC105193697	4984.2	-0.258677	0.156223	-1.65582	0.0977589	0.405632
LOC105193706	3270.84	0.00360044	0.0647231	-0.0556283	0.955638	1		LOC105193706	3270.84	-0.0943199	0.0680404	1.38623	0.165676	1		LOC105193698	1179.01	0.0540511	0.241902	0.223442	0.823191	1		LOC105193698	1179.01	-0.0168234	0.25147	-0.0669	0.946661	1		LOC105193698	1179.01	0.366048	0.241794	1.51388	0.130055	0.328836		LOC105193698	1179.01	-0.0703426	0.251583	-0.2796	0.779784	0.950571
LOC105193707	263.837	-0.0224831	0.248298	0.0905487	0.927851	1		LOC105193707	263.837	-0.0679867	0.252022	0.269765	0.787341	1		LOC105193699	821.887	0.227155	0.247725	0.916966	0.359161	0.930788		LOC105193699	821.887	-0.166259	0.256495	-0.648194	0.516859	1		LOC105193699	821.887	0.336097	0.247612	1.35735	0.17467	0.384972		LOC105193699	821.887	0.176637	0.25638	0.688964	0.490846	0.82199
LOC105193708	4310.54	-0.0383129	0.0910403	0.420835	0.673876	1		LOC105193708	4310.54	-0.0296866	0.0987042	0.300764	0.763595	1		LOC105193700	848.554	0.00412499	0.173274	0.0238062	0.981007	1		LOC105193700	848.554	0.228412	0.180484	1.26555	0.205674	1		LOC105193700	848.554	0.228269	0.17309	1.31879	0.187239	0.398205		LOC105193700	848.554	0.646381	0.180259	3.58585	0.000335985	0.00958373
LOC105193709	3258.91	0.13258	0.238491	-0.55591	0.578272	1		LOC105193709	3258.91	-0.214402	0.254882	0.841182	0.400246	1		LOC105193701	3861.82	0.0705144	0.177462	0.39735	0.691109	0.98776		LOC105193701	3861.82	-0.0098027	0.183479	-0.0534269	0.957392	1		LOC105193701	3861.82	0.262012	0.177407	1.4769	0.139703	0.341802		LOC105193701	3861.82	-0.0932178	0.183502	-0.507993	0.611458	0.880603
LOC105193710	2833.79	0.36448	0.19436	-1.87529	0.0607534	1		LOC105193710	2833.79	-0.0379275	0.206311	0.183837	0.854141	1		LOC105193702	764.247	-0.135308	0.170935	-0.791575	0.428609	0.941829		LOC105193702	764.247	0.00355318	0.175634	0.0202306	0.983859	1		LOC105193702	764.247	0.0607374	0.170631	0.355958	0.721872	0.861407		LOC105193702	764.247	-0.193436	0.175806	-1.10028	0.271211	0.653649
LOC105193711	42033	0.000607592	0.167124	-0.00363557	0.997099	1		LOC105193711	42033	0.203906	0.182147	-1.11946	0.262946	1		LOC105193703	7845.37	0.455105	0.285588	1.59357	0.111032	0.744855		LOC105193703	7845.37	0.339513	0.295351	1.14952	0.250341	1		LOC105193703	7845.37	0.491819	0.285571	1.72223	0.0850279	0.259456		LOC105193703	7845.37	0.730085	0.295346	2.47197	0.0134372	0.13133
LOC105193712	1041.44	-0.253251	0.129224	1.95977	0.0500223	1		LOC105193712	1041.44	0.121403	0.137478	-0.88307	0.377199	1		LOC105193704	1046.24	0.126868	0.267075	0.475027	0.634768	0.981043		LOC105193704	1046.24	-0.38532	0.274268	-1.4049	0.16005	0.991255		LOC105193704	1046.24	-0.295555	0.267339	-1.10554	0.268925	0.489106		LOC105193704	1046.24	-0.473659	0.274312	-1.72672	0.0842187	0.37585
LOC105193713	27003.3	-0.086347	0.122543	0.704625	0.481043	1		LOC105193713	27003.3	0.0370156	0.133214	-0.277866	0.781115	1		LOC105193705	51.1288	-1.14948	0.425508	-2.70144	0.00690401	0.211364		LOC105193705	51.1288	-0.0262788	0.435106	-0.0603963	0.95184	1		LOC105193705	51.1288	-0.698206	0.421991	-1.65455	0.0980153	0.280608		LOC105193705	51.1288	0.536626	0.433809	1.23701	0.216083	0.591171
LOC105193714	6310.49	-0.174545	0.109823	1.58933	0.111986	1		LOC105193714	6310.49	0.0752427	0.11897	-0.632452	0.527092	1		LOC105193706	4271.45	0.0607878	0.181735	0.334486	0.738013	0.991978		LOC105193706	4271.45	-0.0204863	0.18808	-0.108924	0.913263	1		LOC105193706	4271.45	0.24767	0.181696	1.3631	0.17285	0.383411		LOC105193706	4271.45	-0.169345	0.188114	-0.900226	0.368	0.739927
LOC105193715	21.0194	0.393436	0.582102	-0.675889	0.499111	1		LOC105193715	21.0194	-0.185985	0.619929	0.30001	0.76417	1		LOC105193707	20.7906	-1.25557	1.62854	-0.770975	0.440722	0.943244		LOC105193707	20.7906	0.927042	1.74766	0.530448	0.595801	1		LOC105193707	20.7906	-7.23798	1.77776	-4.07141	4.67288e-05	0.00242338		LOC105193707	20.7906	-2.18994	1.86854	-1.17201	0.241193	0.619241
LOC105193716	1060.02	1.53887	0.714829	-2.15278	0.031336	0.827843		LOC105193716	1060.02	0.363108	0.360271	-1.00788	0.313514	1		LOC105193708	773.762	-0.488207	0.496321	-0.98365	0.325287	0.922432		LOC105193708	773.762	-0.302797	0.513468	-0.58971	0.555385	1		LOC105193708	773.762	-1.25152	0.496542	-2.52046	0.0117201	0.0784271		LOC105193708	773.762	-0.195023	0.51347	-0.379813	0.704084	0.922023
LOC105193717	2294.26	0.0828615	0.227665	-0.363963	0.715886	1		LOC105193717	2294.26	-0.111684	0.241014	0.463392	0.643084	1		LOC105193709	1975.6	-0.664082	0.380286	-1.74627	0.080764	0.668015		LOC105193709	1975.6	-0.0574226	0.39362	-0.145883	0.884013	1		LOC105193709	1975.6	0.0813511	0.380174	0.213984	0.83056	0.929011		LOC105193709	1975.6	0.213275	0.393601	0.541856	0.587918	0.872511
LOC105193718	42.2591	0.865145	0.321564	-2.69043	0.00713598	0.376949		LOC105193718	42.2591	0.4173	0.322532	-1.29382	0.195726	1		LOC105193710	3301.47	-0.114058	0.36975	-0.308472	0.757723	0.996048		LOC105193710	3301.47	0.992487	0.382666	2.59361	0.00949744	0.314433		LOC105193710	3301.47	0.54748	0.369683	1.48095	0.138621	0.340523		LOC105193710	3301.47	1.42312	0.382652	3.7191	0.000199931	0.00665582
LOC105193719	753.17	0.852198	0.708302	-1.20316	0.228916	1		LOC105193719	753.17	0.00228711	0.194908	-0.0117343	0.990638	1		LOC105193711	3390.03	-0.512668	0.453261	-1.13106	0.258028	0.900368		LOC105193711	3390.03	0.190034	0.478456	0.397181	0.691234	1		LOC105193711	3390.03	-1.96955	0.453323	-4.34469	1.39469e-05	0.000895861		LOC105193711	3390.03	0.39253	0.478221	0.820813	0.411753	0.774691
LOC105193720	476747	-0.0766727	0.229342	0.334316	0.738141	1		LOC105193720	476747	-0.312901	0.186411	1.67855	0.0932396	0.942585		LOC105193712	212.106	-0.716617	0.385106	-1.86083	0.0627683	0.604118		LOC105193712	212.106	0.156485	0.398368	0.392816	0.694455	1		LOC105193712	212.106	-1.33654	0.385871	-3.46368	0.000532833	0.0127457		LOC105193712	212.106	0.709827	0.398017	1.78341	0.0745202	0.352847
LOC105193721	2719.49	0.00524028	0.0995125	-0.0526595	0.958003	1		LOC105193721	2719.49	-0.00247412	0.10662	0.0232051	0.981487	1		LOC105193713	2906.95	-0.357595	0.341385	-1.04748	0.294877	0.913451		LOC105193713	2906.95	-0.19609	0.354609	-0.552973	0.580282	1		LOC105193713	2906.95	-1.2094	0.341432	-3.54212	0.000396922	0.0103658		LOC105193713	2906.95	0.00923095	0.354568	0.0260343	0.97923	1
LOC105193722	0	#VALUE!	NA	NA	NA	NA		LOC105193722	0	#VALUE!	NA	NA	NA	NA		LOC105193714	2310.38	-0.0173928	0.231578	-0.0751056	0.940131	1		LOC105193714	2310.38	-0.125815	0.240093	-0.524026	0.600261	1		LOC105193714	2310.38	-0.343723	0.231603	-1.4841	0.137782	0.339379		LOC105193714	2310.38	0.416399	0.239996	1.73503	0.082736	0.373061
LOC105193723	9.92648	1.69768	0.858873	-1.97664	0.0480826	0.999305		LOC105193723	9.92648	-0.108238	0.880382	0.122944	0.902151	1		LOC105193715	0.728227	-1.92128	2.83427	-0.677873	0.497852	NA		LOC105193715	0.728227	3.42934	2.88558	1.18844	0.23466	NA		LOC105193715	0.728227	-1.69899	2.83427	-0.599445	0.548876	NA		LOC105193715	0.728227	1.99732	2.91106	0.686116	0.49264	NA
LOC105193724	62.2463	0.496349	0.476065	-1.04261	0.297131	1		LOC105193724	62.2463	0.766037	0.477922	-1.60285	0.108968	0.983818		LOC105193716	25.5101	0	3.5973	0	1	1		LOC105193716	25.5101	0.527318	3.57332	0.147571	0.882682	1		LOC105193716	25.5101	0	3.5973	0	1	1		LOC105193716	25.5101	0.324472	3.57357	0.0907976	0.927653	0.990634
LOC105193725	1796.87	1.34269	0.465176	-2.88641	0.00389666	0.247444		LOC105193725	1796.87	-0.0691483	0.441431	0.156646	0.875524	1		LOC105193717	857.594	0.100775	0.360774	0.279331	0.779991	0.997618		LOC105193717	857.594	-0.750992	0.371986	-2.01887	0.0435006	0.636652		LOC105193717	857.594	0.271026	0.360586	0.751629	0.452274	0.658128		LOC105193717	857.594	-1.24697	0.372163	-3.35061	0.000806336	0.0180658
LOC105193726	1278.41	0.910416	0.60597	-1.50241	0.132991	1		LOC105193726	1278.41	-0.160762	0.602692	0.26674	0.78967	1		LOC105193718	8.19089	-1.13208	1.09959	-1.02956	0.303219	0.9169		LOC105193718	8.19089	0.475828	1.14726	0.414752	0.678324	1		LOC105193718	8.19089	-0.828575	1.0936	-0.757657	0.448656	0.655501		LOC105193718	8.19089	1.93444	1.13725	1.70099	0.0889453	0.385877
LOC105193727	18451.8	0.0334476	0.111994	-0.298654	0.765204	1		LOC105193727	18451.8	0.104161	0.121043	-0.860533	0.389495	1		LOC105193719	0.187328	0.423466	5.81559	0.0728157	0.941953	NA		LOC105193719	0.187328	2.87915	5.993	0.480419	0.630929	NA		LOC105193719	0.187328	0	5.81559	0	1	NA		LOC105193719	0.187328	0.489338	6.0197	0.0812894	0.935212	NA
LOC105193728	13327.7	0.0980364	0.154855	-0.633085	0.526678	1		LOC105193728	13327.7	0.0593439	0.167164	-0.355003	0.722587	1		LOC105193720	622.367	1.33508	0.84369	1.58243	0.113552	0.749109		LOC105193720	622.367	2.48151	0.864126	2.8717	0.00408267	0.184218		LOC105193720	622.367	2.70603	0.841913	3.21415	0.00130832	0.0213885		LOC105193720	622.367	2.9536	0.864108	3.41809	0.000630631	0.0150399
LOC105193729	2893.1	-0.0210383	0.145832	0.144264	0.885292	1		LOC105193729	2893.1	-0.0153888	0.168305	0.0914342	0.927148	1		LOC105193721	3309.46	0.154347	0.198211	0.778699	0.436157	0.943169		LOC105193721	3309.46	-0.0743011	0.205253	-0.361998	0.717353	1		LOC105193721	3309.46	0.310929	0.198175	1.56896	0.116656	0.308434		LOC105193721	3309.46	-0.330425	0.205324	-1.60929	0.107553	0.42438
LOC105193730	6643.04	0.0543789	0.144233	-0.377021	0.706158	1		LOC105193730	6643.04	0.0985933	0.156028	-0.631894	0.527456	1		LOC105193722	0	NA	NA	NA	NA	NA		LOC105193722	0	NA	NA	NA	NA	NA		LOC105193722	0	NA	NA	NA	NA	NA		LOC105193722	0	NA	NA	NA	NA	NA
LOC105193731	1292.17	0.228079	0.122682	-1.8591	0.0630124	1		LOC105193731	1292.17	0.0513682	0.135017	-0.380456	0.703607	1		LOC105193723	0.260374	0	5.13105	0	1	NA		LOC105193723	0.260374	0.721958	5.31019	0.135957	0.891855	NA		LOC105193723	0.260374	0	5.13105	0	1	NA		LOC105193723	0.260374	1.52283	5.30033	0.287309	0.773876	NA
LOC105193732	109.897	-0.295106	0.269197	1.09625	0.272971	1		LOC105193732	109.897	-0.230894	0.294272	0.784628	0.432672	1		LOC105193724	3.00724	0.207876	1.79776	0.11563	0.907945	1		LOC105193724	3.00724	-2.82878	1.76931	-1.5988	0.109864	0.904729		LOC105193724	3.00724	-0.633679	1.83877	-0.344621	0.730379	0.866322		LOC105193724	3.00724	-1.16421	1.73364	-0.671542	0.501875	0.827972
LOC105193733	2152.56	-0.0387121	0.193892	0.199658	0.841748	1		LOC105193733	2152.56	0.0596564	0.211241	-0.282409	0.77763	1		LOC105193725	31.6495	-2.1913	1.89329	-1.15741	0.247107	0.891376		LOC105193725	31.6495	-18.8045	2.11918	-8.87351	7.08774e-19	3.05954e-15		LOC105193725	31.6495	-1.84189	1.89238	-0.97332	0.330394	0.54796		LOC105193725	31.6495	1.63625	2.00398	0.816496	0.414216	0.776281
LOC105193735	1026.96	-0.0192183	0.132183	0.145392	0.884402	1		LOC105193735	1026.96	0.262919	0.142088	-1.85039	0.0642571	0.829468		LOC105193726	29.0395	0	1.73465	0	1	1		LOC105193726	29.0395	0.787956	1.45701	0.540805	0.588642	1		LOC105193726	29.0395	0	1.73465	0	1	1		LOC105193726	29.0395	0.695503	1.45726	0.477267	0.633172	0.890606
LOC105193736	2974.59	0.67448	0.187048	-3.60591	0.000311061	0.0353559		LOC105193736	2974.59	0.0507907	0.200911	-0.252802	0.800421	1		LOC105193727	2784.34	-0.0150787	0.428916	-0.0351553	0.971956	1		LOC105193727	2784.34	-0.0479988	0.444103	-0.10808	0.913932	1		LOC105193727	2784.34	-1.35288	0.429007	-3.15351	0.00161318	0.0241863		LOC105193727	2784.34	0.000437111	0.444109	0.000984241	0.999215	1
LOC105193738	892.683	0.0477976	0.169608	-0.281812	0.778088	1		LOC105193738	892.683	0.431537	0.169178	-2.55078	0.0107481	0.351619		LOC105193728	2505.51	0.0700917	0.136023	0.515292	0.606349	0.97786		LOC105193728	2505.51	-0.0140869	0.141254	-0.0997274	0.920561	1		LOC105193728	2505.51	0.230212	0.135958	1.69325	0.0904077	0.268216		LOC105193728	2505.51	0.0920681	0.141258	0.651771	0.514549	0.835922
LOC105193739	13467.4	-0.00228105	0.0936341	0.0243613	0.980564	1		LOC105193739	13467.4	-0.0430228	0.101157	0.425308	0.670612	1		LOC105193729	271.846	-0.205	0.551585	-0.371657	0.710148	0.988905		LOC105193729	271.846	-0.38932	0.576394	-0.67544	0.499396	1		LOC105193729	271.846	-1.50401	0.552115	-2.7241	0.00644779	0.05498		LOC105193729	271.846	-0.663794	0.577441	-1.14954	0.250332	0.631191
LOC105193740	2848.78	-0.00753686	0.100207	0.0752126	0.940046	1		LOC105193740	2848.78	-0.044658	0.108572	0.411322	0.680836	1		LOC105193730	681.276	-0.0564731	0.458764	-0.123098	0.902029	1		LOC105193730	681.276	-0.0690953	0.474134	-0.145729	0.884135	1		LOC105193730	681.276	-1.49359	0.459626	-3.24958	0.00115577	0.0198832		LOC105193730	681.276	-0.0879001	0.474157	-0.185382	0.852929	0.972218
LOC105193741	6576.35	0.0920395	0.109201	-0.842847	0.399314	1		LOC105193741	6576.35	-0.0105337	0.116798	0.0901872	0.928138	1		LOC105193731	466.906	0.180727	0.495293	0.364889	0.715195	0.989083		LOC105193731	466.906	0.415564	0.512294	0.811182	0.417261	1		LOC105193731	466.906	-1.11234	0.496011	-2.24258	0.0249241	0.125304		LOC105193731	466.906	1.06941	0.512181	2.08795	0.0368021	0.23973
LOC105193742	65702.7	0.158288	0.120098	-1.31799	0.187507	1		LOC105193742	65702.7	-0.0615231	0.129623	0.474631	0.63505	1		LOC105193732	376.236	-0.0110228	1.35487	-0.00813569	0.993509	1		LOC105193732	376.236	-0.547557	1.30855	-0.418445	0.675622	1		LOC105193732	376.236	1.52054	1.32375	1.14866	0.250697	0.470113		LOC105193732	376.236	-1.33946	1.30867	-1.02353	0.306059	0.68734
LOC105193743	1931.48	-0.0970661	0.120572	0.805046	0.420793	1		LOC105193743	1931.48	0.0476677	0.129357	-0.368496	0.712503	1		LOC105193733	826.447	0.40287	0.351977	1.14459	0.252378	0.895896		LOC105193733	826.447	0.331641	0.364777	0.909161	0.363265	1		LOC105193733	826.447	0.599366	0.351896	1.70325	0.0885217	0.265243		LOC105193733	826.447	1.04981	0.364588	2.87945	0.00398369	0.0582266
LOC105193744	2920.55	0.0899299	0.277301	-0.324304	0.745708	1		LOC105193744	2920.55	-0.281846	0.293911	0.958951	0.337583	1		LOC105193735	1914.9	0.386724	0.215462	1.79486	0.0726757	0.641548		LOC105193735	1914.9	-0.00920023	0.222303	-0.041386	0.966988	1		LOC105193735	1914.9	0.12834	0.215501	0.595545	0.551479	0.739787		LOC105193735	1914.9	0.0113248	0.222318	0.0509397	0.959374	0.997102
LOC105193746	72.1426	0.529719	0.277837	-1.90658	0.0565748	1		LOC105193746	72.1426	-0.390403	0.30337	1.28689	0.198133	1		LOC105193736	1513.74	0.0992892	0.4035	0.24607	0.805628	0.99927		LOC105193736	1513.74	0.815922	0.418472	1.94977	0.051204	0.678361		LOC105193736	1513.74	0.174304	0.403474	0.432009	0.665735	0.824403		LOC105193736	1513.74	1.13068	0.418421	2.70224	0.00688731	0.0831227
LOC105193747	8495.91	-0.0633764	0.144216	0.439454	0.660333	1		LOC105193747	8495.91	-0.0212515	0.156603	0.135703	0.892056	1		LOC105193738	557.578	-0.372035	0.461994	-0.805281	0.420657	0.940118		LOC105193738	557.578	-0.432384	0.468159	-0.923583	0.355703	1		LOC105193738	557.578	-0.326809	0.461273	-0.708493	0.478639	0.68112		LOC105193738	557.578	-0.593024	0.468217	-1.26656	0.205313	0.575999
LOC105193749	2431.55	-0.0636464	0.156235	0.407375	0.683732	1		LOC105193749	2431.55	-0.0794609	0.170811	0.465199	0.641789	1		LOC105193739	15183.1	0.0351095	0.20031	0.175276	0.860863	1		LOC105193739	15183.1	-0.0911591	0.207365	-0.439607	0.660222	1		LOC105193739	15183.1	0.320924	0.200298	1.60223	0.109105	0.297246		LOC105193739	15183.1	-0.141218	0.207372	-0.680988	0.495879	0.824233
LOC105193750	51.0788	0.248819	0.48368	-0.51443	0.606952	1		LOC105193750	51.0788	0.0784509	0.461759	-0.169896	0.865092	1		LOC105193740	2384.23	0.075253	0.114718	0.655984	0.511834	0.959572		LOC105193740	2384.23	0.00487546	0.118833	0.0410277	0.967274	1		LOC105193740	2384.23	0.193944	0.114636	1.69182	0.0906808	0.268666		LOC105193740	2384.23	-0.0293475	0.11889	-0.246845	0.805028	0.957879
LOC105193754	0.247716	1.73773	4.83532	-0.359382	0.719309	1		LOC105193754	0.247716	0	5.24534	0	1	NA		LOC105193741	4659.08	0.31823	0.256613	1.24011	0.214933	0.878527		LOC105193741	4659.08	9.96909e-05	0.265521	0.000375453	0.9997	1		LOC105193741	4659.08	0.469707	0.256588	1.83058	0.0671625	0.226869		LOC105193741	4659.08	-0.065711	0.265534	-0.247467	0.804547	0.957648
LOC105193755	2968.41	-0.017991	0.0737782	0.243853	0.807345	1		LOC105193755	2968.41	-0.0200569	0.0790039	0.253873	0.799594	1		LOC105193742	21010.7	0.169586	0.139982	1.21148	0.225712	0.882743		LOC105193742	21010.7	-0.0599603	0.144755	-0.414218	0.678714	1		LOC105193742	21010.7	-0.00714605	0.139984	-0.0510491	0.959286	0.9967		LOC105193742	21010.7	-0.0679028	0.144758	-0.469079	0.639013	0.892669
LOC105193756	5984.46	1.92599	0.540402	-3.56399	0.000365262	0.0401326		LOC105193756	5984.46	0.3143	0.519155	-0.605407	0.544909	1		LOC105193743	487.342	0.162813	0.320048	0.508713	0.610953	0.977988		LOC105193743	487.342	-0.255352	0.32939	-0.775229	0.438204	1		LOC105193743	487.342	-0.284833	0.320357	-0.889111	0.373943	0.590083		LOC105193743	487.342	-0.102935	0.329377	-0.312514	0.75465	0.942017
LOC105193757	3190.4	0.000952796	0.0800475	-0.0119029	0.990503	1		LOC105193757	3190.4	-0.0473558	0.0881193	0.537405	0.590988	1		LOC105193744	63.6242	1.50557	0.629817	2.39049	0.016826	0.344773		LOC105193744	63.6242	-0.0288176	0.636496	-0.0452753	0.963888	1		LOC105193744	63.6242	0.432473	0.634251	0.681864	0.495325	0.694421		LOC105193744	63.6242	0.0356325	0.636568	0.0559759	0.955361	0.99645
LOC105193761	2492.85	-0.0824672	0.0963959	0.855505	0.392271	1		LOC105193761	2492.85	0.0871271	0.104008	-0.837698	0.402201	1		LOC105193746	35.0782	0.797678	1.05859	0.75353	0.451132	0.944956		LOC105193746	35.0782	0.732013	1.02622	0.713308	0.475655	1		LOC105193746	35.0782	1.34024	1.04883	1.27784	0.201308	0.415197		LOC105193746	35.0782	0.759198	1.02631	0.739735	0.459461	0.804853
LOC105193762	3222.67	0.0348406	0.0588481	-0.592043	0.553822	1		LOC105193762	3222.67	-0.0148161	0.0628619	0.235692	0.813671	1		LOC105193747	858.954	-0.508782	0.553446	-0.919297	0.35794	0.930715		LOC105193747	858.954	-0.242581	0.572802	-0.4235	0.671931	1		LOC105193747	858.954	-1.65488	0.553732	-2.9886	0.00280258	0.0345989		LOC105193747	858.954	0.266353	0.57275	0.465042	0.641901	0.893638
LOC105193763	2859.92	0.0117852	0.175342	-0.0672127	0.946412	1		LOC105193763	2859.92	0.273736	0.190018	-1.44058	0.149704	1		LOC105193749	3849.17	-0.150991	0.186049	-0.811567	0.41704	0.939317		LOC105193749	3849.17	0.101643	0.192951	0.526782	0.598345	1		LOC105193749	3849.17	0.0647924	0.186013	0.348322	0.727598	0.864591		LOC105193749	3849.17	0.205468	0.192954	1.06486	0.286941	0.669027
LOC105193764	5367.26	-0.0801358	0.132074	0.606748	0.544018	1		LOC105193764	5367.26	-0.109238	0.143162	0.763038	0.445441	1		LOC105193750	2.24211	-0.609726	2.33166	-0.261499	0.793708	0.99912		LOC105193750	2.24211	1.33171	2.37879	0.559826	0.575598	1		LOC105193750	2.24211	-3.86322	2.40611	-1.60559	0.108364	0.296227		LOC105193750	2.24211	0.0604814	2.3901	0.0253049	0.979812	1
LOC105193765	11.3929	0.40376	0.410249	-0.984185	0.325025	1		LOC105193765	11.3929	-0.862255	0.483559	1.78314	0.0745629	0.874712		LOC105193754	0	NA	NA	NA	NA	NA		LOC105193754	0	NA	NA	NA	NA	NA		LOC105193754	0	NA	NA	NA	NA	NA		LOC105193754	0	NA	NA	NA	NA	NA
LOC105193766	6650.88	0.0583884	0.289511	-0.201679	0.840167	1		LOC105193766	6650.88	0.0916161	0.312507	-0.293165	0.769396	1		LOC105193755	698.918	-0.181387	0.309274	-0.586495	0.557543	0.966984		LOC105193755	698.918	-0.281314	0.319199	-0.881313	0.378148	1		LOC105193755	698.918	-0.680129	0.309524	-2.19734	0.0279965	0.134979		LOC105193755	698.918	-0.123783	0.319187	-0.387807	0.698159	0.919612
LOC105193767	10490.6	0.000292295	0.0762946	-0.00383113	0.996943	1		LOC105193767	10490.6	0.0882239	0.0829262	-1.06389	0.287381	1		LOC105193756	119.886	-0.421142	1.5851	-0.265687	0.79048	0.998899		LOC105193756	119.886	3.91952	1.66512	2.35389	0.018578	0.439569		LOC105193756	119.886	-3.19914	1.58851	-2.01392	0.0440179	0.177361		LOC105193756	119.886	0.457233	1.68055	0.272074	0.785565	0.952448
LOC105193769	2330.77	-0.129329	0.0976927	1.32383	0.185559	1		LOC105193769	2330.77	-0.0210483	0.108574	0.193861	0.846285	1		LOC105193757	1558.65	-0.0149365	0.24518	-0.0609204	0.951423	1		LOC105193757	1558.65	-0.0809238	0.253341	-0.319427	0.749403	1		LOC105193757	1558.65	-0.455361	0.245281	-1.85648	0.0633845	0.219014		LOC105193757	1558.65	-0.182841	0.253378	-0.721613	0.470532	0.81079
LOC105193770	61.1991	0.413008	0.386711	-1.068	0.28552	1		LOC105193770	61.1991	0.422174	0.38995	-1.08264	0.27897	1		LOC105193761	335.386	0.593565	0.404115	1.4688	0.141887	0.791996		LOC105193761	335.386	-0.106026	0.417381	-0.254026	0.799475	1		LOC105193761	335.386	-0.211353	0.404651	-0.522309	0.601455	0.777725		LOC105193761	335.386	0.0551502	0.417359	0.132141	0.894873	0.982322
LOC105193771	4633.17	0.0537694	0.182609	-0.294451	0.768414	1		LOC105193771	4633.17	0.262115	0.19678	-1.33202	0.182854	1		LOC105193762	4996.87	0.196025	0.277805	0.70562	0.480424	0.953007		LOC105193762	4996.87	0.0131548	0.287335	0.045782	0.963484	1		LOC105193762	4996.87	0.515884	0.277759	1.85731	0.0632669	0.218737		LOC105193762	4996.87	-0.0974852	0.287346	-0.33926	0.734414	0.933882
LOC105193772	1419.83	0.0867567	0.212111	-0.409015	0.682528	1		LOC105193772	1419.83	0.0179233	0.227964	-0.0786233	0.937332	1		LOC105193763	678.071	-0.345702	0.46456	-0.74415	0.456786	0.944956		LOC105193763	678.071	0.67649	0.484834	1.3953	0.162925	0.993198		LOC105193763	678.071	-0.580208	0.464578	-1.24889	0.211705	0.428078		LOC105193763	678.071	0.898415	0.484721	1.85347	0.0638155	0.326774
LOC105193773	2662.34	-0.0354115	0.0923217	0.383566	0.7013	1		LOC105193773	2662.34	-0.00347207	0.0999568	0.0347357	0.97229	1		LOC105193764	792.851	0.106587	0.291727	0.365367	0.714837	0.988905		LOC105193764	792.851	-0.108773	0.300759	-0.361663	0.717604	1		LOC105193764	792.851	-0.199038	0.291832	-0.68203	0.49522	0.694351		LOC105193764	792.851	-0.00932588	0.300763	-0.0310074	0.975264	1
LOC105193774	3159.2	0.0381679	0.12143	-0.31432	0.753278	1		LOC105193774	3159.2	-0.0772796	0.132055	0.585207	0.558409	1		LOC105193765	0.33021	3.52388	5.78214	0.609443	0.542231	NA		LOC105193765	0.33021	0	6.0197	0	1	NA		LOC105193765	0.33021	0	5.81559	0	1	NA		LOC105193765	0.33021	0.850006	6.0197	0.141204	0.887709	NA
LOC105193775	50098.1	0.0654151	0.111661	-0.585838	0.557985	1		LOC105193775	50098.1	-0.0148152	0.120829	0.122613	0.902414	1		LOC105193766	3694.85	-0.243194	0.219146	-1.10974	0.267113	0.907902		LOC105193766	3694.85	0.0102111	0.227203	0.0449428	0.964153	1		LOC105193766	3694.85	-0.123936	0.219124	-0.5656	0.571666	0.7551		LOC105193766	3694.85	-0.049484	0.22724	-0.217761	0.827615	0.964794
LOC105193776	413.279	-0.154057	0.18724	0.822776	0.410636	1		LOC105193776	413.279	0.121384	0.21205	-0.572434	0.567028	1		LOC105193767	1819.68	0.0141085	0.257158	0.0548631	0.956248	1		LOC105193767	1819.68	-0.0274181	0.266186	-0.103004	0.91796	1		LOC105193767	1819.68	-0.458737	0.257222	-1.78343	0.0745168	0.240642		LOC105193767	1819.68	0.125967	0.26618	0.473241	0.636041	0.891423
LOC105193777	1849.67	-0.052658	0.1454	0.36216	0.717233	1		LOC105193777	1849.67	0.177937	0.159397	-1.11631	0.264288	1		LOC105193769	2666.82	0.145258	0.213814	0.679365	0.496906	0.956584		LOC105193769	2666.82	-0.159311	0.221558	-0.719047	0.472112	1		LOC105193769	2666.82	0.375929	0.213764	1.75862	0.0786419	0.248597		LOC105193769	2666.82	-0.177222	0.221592	-0.799766	0.423846	0.78077
LOC105193780	182.005	0.360745	0.17194	-2.09809	0.0358976	0.88171		LOC105193780	182.005	0.0635355	0.170022	-0.37369	0.708635	1		LOC105193770	3.55078	1.92581	1.69456	1.13646	0.255763	0.898109		LOC105193770	3.55078	0.569707	1.76209	0.323314	0.746458	1		LOC105193770	3.55078	-3.7298	1.83305	-2.03475	0.0418763	0.172259		LOC105193770	3.55078	-0.283119	1.78101	-0.158965	0.873696	0.977343
LOC105193781	1032.75	-0.0945505	0.133292	0.709346	0.47811	1		LOC105193781	1032.75	-0.0128713	0.141847	0.0907406	0.927699	1		LOC105193771	1278.21	0.297953	0.275588	1.08115	0.279628	0.908655		LOC105193771	1278.21	-0.175553	0.284667	-0.616696	0.537435	1		LOC105193771	1278.21	-0.0948318	0.275678	-0.343995	0.73085	0.86634		LOC105193771	1278.21	-0.169797	0.284688	-0.596432	0.550887	0.854881
LOC105193782	10.2759	1.15755	0.721363	-1.60467	0.108567	1		LOC105193782	10.2759	3.1352	0.766166	-4.09207	4.2754e-05	0.0048318		LOC105193772	843.286	0.436336	0.316262	1.37966	0.16769	0.823486		LOC105193772	843.286	0.0473068	0.327032	0.144655	0.884983	1		LOC105193772	843.286	0.818874	0.316087	2.59066	0.00957913	0.0693049		LOC105193772	843.286	0.0211866	0.327082	0.0647748	0.948353	0.994779
LOC105193783	36.9979	0.991669	0.452308	-2.19246	0.0283461	0.802702		LOC105193783	36.9979	1.59678	0.439849	-3.63029	0.000283103	0.0240801		LOC105193773	1621.33	0.228829	0.157328	1.45447	0.145817	0.792315		LOC105193773	1621.33	-0.171685	0.162094	-1.05917	0.289522	1		LOC105193773	1621.33	-0.0260626	0.157381	-0.165601	0.868471	0.94951		LOC105193773	1621.33	-0.126152	0.162114	-0.778169	0.436469	0.788057
LOC105193784	542.149	-0.205738	0.336452	0.611495	0.540872	1		LOC105193784	542.149	0.098062	0.343956	-0.2851	0.775567	1		LOC105193774	679.551	-0.733788	0.58842	-1.24705	0.21238	0.877971		LOC105193774	679.551	-0.350909	0.609306	-0.575916	0.564672	1		LOC105193774	679.551	0.873947	0.588113	1.48602	0.137274	0.338887		LOC105193774	679.551	0.598912	0.609085	0.983297	0.325461	0.705019
LOC105193787	9.77254	0.120845	0.560187	-0.215722	0.829204	1		LOC105193787	9.77254	2.63766	1.09515	-2.40848	0.016019	0.445582		LOC105193775	8540.49	-0.369982	0.393056	-0.941295	0.346554	0.927902		LOC105193775	8540.49	0.880146	0.40728	2.16103	0.0306929	0.569277		LOC105193775	8540.49	-1.10902	0.393067	-2.82145	0.00478078	0.0468654		LOC105193775	8540.49	1.6524	0.407225	4.05771	4.95553e-05	0.00213914
LOC105193789	2704.75	-0.0531905	0.101136	0.525933	0.598935	1		LOC105193789	2704.75	-0.0382251	0.105733	0.361524	0.717708	1		LOC105193776	79.4782	-0.0634927	0.574568	-0.110505	0.912009	1		LOC105193776	79.4782	-0.565168	0.625819	-0.903086	0.366481	1		LOC105193776	79.4782	-0.180528	0.574526	-0.31422	0.753354	0.880788		LOC105193776	79.4782	0.73444	0.614947	1.19431	0.232355	0.608871
LOC105193790	231.209	-0.0766325	0.132517	0.578286	0.563071	1		LOC105193790	231.209	0.118446	0.1794	-0.660235	0.509103	1		LOC105193777	479.794	-0.0120109	0.301956	-0.039777	0.968271	1		LOC105193777	479.794	-0.146823	0.311198	-0.4718	0.63707	1		LOC105193777	479.794	-0.256349	0.302043	-0.848718	0.396038	0.608992		LOC105193777	479.794	-0.254943	0.311302	-0.818956	0.412811	0.775443
LOC105193791	5013.37	0.0414078	0.114142	-0.362775	0.716773	1		LOC105193791	5013.37	0.00268375	0.123261	-0.0217728	0.982629	1		LOC105193780	126.551	-1.11813	0.357132	-3.13086	0.00174295	0.0868125		LOC105193780	126.551	0.190383	0.360581	0.527989	0.597507	1		LOC105193780	126.551	-0.139038	0.352228	-0.394739	0.693036	0.841377		LOC105193780	126.551	-0.116558	0.361275	-0.32263	0.746975	0.939203
LOC105193792	5707.11	-0.0924446	0.118909	0.77744	0.436899	1		LOC105193792	5707.11	-0.0575172	0.130367	0.441195	0.659072	1		LOC105193781	617.498	0.0635215	0.186294	0.340973	0.733124	0.991845		LOC105193781	617.498	0.109297	0.206188	0.530083	0.596054	1		LOC105193781	617.498	0.111288	0.186202	0.597674	0.550058	0.738585		LOC105193781	617.498	0.25483	0.206047	1.23675	0.216178	0.591171
LOC105193793	1.98463	-0.0369433	0.751848	0.0491367	0.96081	1		LOC105193793	1.98463	-1.12289	1.27369	0.881603	0.377992	1		LOC105193782	3.76323	2.15278	1.60883	1.33811	0.180862	0.838883		LOC105193782	3.76323	2.62543	1.74758	1.50233	0.133013	0.94436		LOC105193782	3.76323	2.57496	1.60362	1.60571	0.108337	0.296217		LOC105193782	3.76323	3.81011	1.73632	2.19436	0.0282096	0.205658
LOC105193794	811.061	0.0669758	0.10438	-0.641655	0.521097	1		LOC105193794	811.061	0.0572146	0.110348	-0.518493	0.604114	1		LOC105193783	7.00069	-1.20041	1.48624	-0.807686	0.419271	0.940065		LOC105193783	7.00069	1.31286	1.56179	0.840611	0.400566	1		LOC105193783	7.00069	-1.23182	1.48479	-0.829628	0.406749	0.61811		LOC105193783	7.00069	2.59677	1.55438	1.67061	0.0947984	0.398455
LOC105193795	1142.64	-0.15375	0.324907	0.473213	0.636061	1		LOC105193795	1142.64	-0.0161519	0.391535	0.0412527	0.967094	1		LOC105193784	7.0266	-2.31705	1.42744	-1.62322	0.104542	0.728887		LOC105193784	7.0266	0.163001	1.47108	0.110804	0.911772	1		LOC105193784	7.0266	-2.654	1.43116	-1.85444	0.0636761	0.219852		LOC105193784	7.0266	0.115239	1.4725	0.0782609	0.93762	0.992745
LOC105193796	648.918	0.0966376	0.281293	-0.343548	0.731186	1		LOC105193796	648.918	-0.0303866	0.300491	0.101123	0.919453	1		LOC105193787	0.12637	0.423201	5.81547	0.0727715	0.941988	NA		LOC105193787	0.12637	0	6.0197	0	1	NA		LOC105193787	0.12637	-0.436252	5.81559	-0.0750143	0.940203	NA		LOC105193787	0.12637	0	6.0197	0	1	NA
LOC105193797	1084.74	-0.00586331	0.110392	0.0531136	0.957641	1		LOC105193797	1084.74	0.0954169	0.119783	-0.796583	0.425693	1		LOC105193789	671.559	0.0105087	0.254614	0.041273	0.967078	1		LOC105193789	671.559	-0.0101486	0.262432	-0.0386712	0.969153	1		LOC105193789	671.559	0.181594	0.254395	0.713826	0.475335	0.677734		LOC105193789	671.559	-0.16681	0.262545	-0.635358	0.525195	0.841013
LOC105193798	3218.4	0.130802	0.0979254	-1.33573	0.181637	1		LOC105193798	3218.4	-0.00335505	0.104683	0.0320495	0.974433	1		LOC105193790	671.098	-0.426795	0.428032	-0.997108	0.318712	0.922432		LOC105193790	671.098	0.202509	0.432926	0.467769	0.63995	1		LOC105193790	671.098	0.44827	0.425037	1.05466	0.291581	0.511086		LOC105193790	671.098	0.112113	0.432959	0.258946	0.795677	0.954695
LOC105193799	2675.49	-0.0593758	0.140673	0.422083	0.672964	1		LOC105193799	2675.49	-0.0591834	0.151945	0.389506	0.696902	1		LOC105193791	363.489	-0.248377	0.567766	-0.437463	0.661775	0.981043		LOC105193791	363.489	-0.098224	0.587757	-0.167117	0.867278	1		LOC105193791	363.489	-1.79299	0.568652	-3.15305	0.00161576	0.0241962		LOC105193791	363.489	0.334239	0.587652	0.56877	0.569512	0.863807
LOC105193800	6727.28	0.349137	0.352411	-0.99071	0.321827	1		LOC105193800	6727.28	-0.144937	0.378545	0.382878	0.70181	1		LOC105193792	2834.76	0.374452	0.267477	1.39994	0.161531	0.810853		LOC105193792	2834.76	-0.103135	0.275594	-0.374228	0.708235	1		LOC105193792	2834.76	-0.44747	0.267846	-1.67062	0.0947961	0.275621		LOC105193792	2834.76	0.0620408	0.275591	0.225119	0.821887	0.96302
LOC105193802	0.786238	3.3803	3.08915	-1.09425	0.273846	1		LOC105193802	0.786238	0	3.42334	0	1	1		LOC105193793	167.744	0	1.05353	0	1	1		LOC105193793	167.744	-0.486178	0.274794	-1.76924	0.0768533	0.79094		LOC105193793	167.744	0	1.05353	0	1	1		LOC105193793	167.744	-1.22056	0.275861	-4.42455	9.66443e-06	0.000563758
LOC105193804	216.707	1.61447	0.218392	-7.39253	1.44065e-13	6.08804e-11		LOC105193804	216.707	-0.468967	0.223759	2.09585	0.0360952	0.662586		LOC105193794	391.677	-0.13523	0.262044	-0.516058	0.605814	0.977527		LOC105193794	391.677	-0.312451	0.267302	-1.16891	0.24244	1		LOC105193794	391.677	-0.312093	0.262101	-1.19073	0.233758	0.451668		LOC105193794	391.677	-0.242671	0.26733	-0.907756	0.364007	0.736315
LOC105193805	32.5906	1.55448	0.601075	-2.58616	0.00970521	0.457004		LOC105193805	32.5906	0.428781	0.413267	-1.03754	0.299484	1		LOC105193795	25.9527	-0.420545	0.692695	-0.607114	0.543776	0.965332		LOC105193795	25.9527	0.255128	0.793209	0.321641	0.747725	1		LOC105193795	25.9527	-0.95375	0.694057	-1.37417	0.16939	0.378971		LOC105193795	25.9527	0.0431173	0.801685	0.0537834	0.957108	0.996808
LOC105193806	38.9809	0.331698	0.254656	-1.30253	0.192734	1		LOC105193806	38.9809	0.0751595	0.285929	-0.262861	0.792658	1		LOC105193796	1415.86	0.790874	0.33043	2.39347	0.0166898	0.342525		LOC105193796	1415.86	0.129085	0.338871	0.380925	0.703259	1		LOC105193796	1415.86	0.709641	0.330372	2.148	0.0317137	0.145025		LOC105193796	1415.86	-0.189841	0.338921	-0.560133	0.575389	0.865895
LOC105193807	648.384	0.429328	0.205162	-2.09263	0.0363826	0.885703		LOC105193807	648.384	0.195829	0.19277	-1.01587	0.309691	1		LOC105193797	146.107	0.581989	0.412977	1.40925	0.15876	0.807618		LOC105193797	146.107	-0.19961	0.424193	-0.470564	0.637952	1		LOC105193797	146.107	-0.835067	0.416236	-2.00624	0.044831	0.178989		LOC105193797	146.107	-0.419126	0.424546	-0.987233	0.323529	0.703677
LOC105193808	1016.01	-0.0245102	0.119482	0.205137	0.837465	1		LOC105193808	1016.01	0.110152	0.13792	-0.798664	0.424485	1		LOC105193798	2587.79	0.323062	0.242371	1.33292	0.182558	0.841963		LOC105193798	2587.79	-0.00107291	0.250559	-0.00428208	0.996583	1		LOC105193798	2587.79	0.476892	0.242314	1.96807	0.0490596	0.187212		LOC105193798	2587.79	0.00402532	0.250573	0.0160645	0.987183	1
LOC105193809	1.36203	1.6166	1.5712	-1.02889	0.303531	1		LOC105193809	1.36203	-0.205779	1.97094	0.104407	0.916847	1		LOC105193799	469.624	0.0815599	0.544979	0.149657	0.881035	1		LOC105193799	469.624	0.332983	0.563684	0.590727	0.554703	1		LOC105193799	469.624	-0.865435	0.545383	-1.58684	0.112549	0.302441		LOC105193799	469.624	0.679073	0.56364	1.2048	0.22828	0.605785
LOC105193810	3.26811	1.38674	0.874624	-1.58552	0.112847	1		LOC105193810	3.26811	2.12027	1.30749	-1.62163	0.104882	0.973482		LOC105193800	205.031	0.311124	0.307478	1.01186	0.311606	0.922087		LOC105193800	205.031	0.304155	0.31759	0.957695	0.338217	1		LOC105193800	205.031	1.00595	0.306502	3.28202	0.00103066	0.0186847		LOC105193800	205.031	0.252509	0.317816	0.794513	0.426897	0.783376
LOC105193811	44.2814	0.857986	0.302832	-2.83321	0.00460837	0.276184		LOC105193811	44.2814	1.64782	0.372433	-4.42449	9.66726e-06	0.00133532		LOC105193802	0	NA	NA	NA	NA	NA		LOC105193802	0	NA	NA	NA	NA	NA		LOC105193802	0	NA	NA	NA	NA	NA		LOC105193802	0	NA	NA	NA	NA	NA
LOC105193812	6276.84	0.0479534	0.119658	-0.400754	0.688601	1		LOC105193812	6276.84	0.0431217	0.129793	-0.332236	0.739711	1		LOC105193804	242.899	-0.453192	0.39677	-1.1422	0.25337	0.895896		LOC105193804	242.899	1.32005	0.417559	3.16134	0.00157044	0.0941538		LOC105193804	242.899	-0.592913	0.396762	-1.49438	0.135076	0.336203		LOC105193804	242.899	1.41754	0.417591	3.39456	0.00068739	0.0161849
LOC105193813	2944.84	-0.231581	0.298169	0.776675	0.437351	1		LOC105193813	2944.84	0.0369781	0.284452	-0.129997	0.896568	1		LOC105193805	0.920799	0	5.23103	0	1	1		LOC105193805	0.920799	3.42557	5.37907	0.636833	0.524233	1		LOC105193805	0.920799	4.61451	5.18646	0.889723	0.373615	NA		LOC105193805	0.920799	1.24437	5.41355	0.229862	0.818199	0.961638
LOC105193814	719.191	-0.553376	0.209605	2.64009	0.00828834	0.417737		LOC105193814	719.191	0.0320657	0.234919	-0.136497	0.891429	1		LOC105193806	2.07304	1.20542	1.42597	0.845331	0.397926	0.937746		LOC105193806	2.07304	1.87224	1.45923	1.28303	0.199481	1		LOC105193806	2.07304	-3.1896	1.57412	-2.02628	0.0427363	0.173774		LOC105193806	2.07304	0.0460964	1.49904	0.0307506	0.975468	1
LOC105193815	978.316	0.113414	0.0934636	-1.21346	0.224954	1		LOC105193815	978.316	0.125478	0.0973074	-1.2895	0.197225	1		LOC105193807	283.06	0.221134	0.548601	0.403087	0.686884	0.986625		LOC105193807	283.06	-0.355182	0.541697	-0.655684	0.512028	1		LOC105193807	283.06	-1.07522	0.5629	-1.91014	0.0561152	0.203579		LOC105193807	283.06	-0.364291	0.541738	-0.672448	0.501298	0.827349
LOC105193816	574.421	-0.417674	0.123363	3.38572	0.000709906	0.0658558		LOC105193816	574.421	-0.113064	0.140445	0.805041	0.420796	1		LOC105193808	351.063	-0.292126	0.444672	-0.656948	0.511214	0.959491		LOC105193808	351.063	-0.252608	0.459375	-0.549894	0.582392	1		LOC105193808	351.063	-1.35935	0.445642	-3.05031	0.00228605	0.0304918		LOC105193808	351.063	0.184999	0.45926	0.402819	0.687081	0.915166
LOC105193817	10671.7	-0.0780368	0.105418	0.740263	0.45914	1		LOC105193817	10671.7	-0.19427	0.113737	1.70806	0.0876251	0.924893		LOC105193809	0.822562	0	2.60679	0	1	1		LOC105193809	0.822562	-2.1	2.56606	-0.818376	0.413143	1		LOC105193809	0.822562	0	2.60679	0	1	NA		LOC105193809	0.822562	-0.892475	2.53155	-0.35254	0.724433	0.931019
LOC105193818	845.38	-0.106539	0.133791	0.796307	0.425854	1		LOC105193818	845.38	-0.296228	0.148416	1.99594	0.045941	0.729224		LOC105193810	2.87915	0.846006	1.27457	0.663757	0.506846	0.958704		LOC105193810	2.87915	2.09554	1.0468	2.00186	0.0452995	0.646066		LOC105193810	2.87915	-1.50632	1.35602	-1.11084	0.266637	0.486348		LOC105193810	2.87915	2.4493	1.04461	2.34471	0.019042	0.163349
LOC105193819	4227.65	-0.0942978	0.0860248	1.09617	0.273004	1		LOC105193819	4227.65	-0.108052	0.091419	1.18194	0.23723	1		LOC105193811	12.8957	0.684528	0.925901	0.73931	0.459719	0.944978		LOC105193811	12.8957	3.35509	1.07741	3.11403	0.00184549	0.105748		LOC105193811	12.8957	0.716312	0.925145	0.77427	0.438771	0.646508		LOC105193811	12.8957	3.87652	1.07488	3.60647	0.000310393	0.00911471
LOC105193820	1736.83	0.0218922	0.115219	-0.190005	0.849305	1		LOC105193820	1736.83	-0.18153	0.123399	1.47108	0.141269	1		LOC105193812	2221.58	-0.0784107	0.173353	-0.452319	0.65104	0.981043		LOC105193812	2221.58	-0.559174	0.179053	-3.12295	0.00179049	0.103053		LOC105193812	2221.58	-0.482005	0.173436	-2.77915	0.00545005	0.0503045		LOC105193812	2221.58	-0.902955	0.179155	-5.04009	4.65318e-07	4.82069e-05
LOC105193821	3022.54	0.218574	0.133074	-1.6425	0.100486	1		LOC105193821	3022.54	0.144978	0.143332	-1.01149	0.311784	1		LOC105193813	38.3304	-0.723681	1.0537	-0.686803	0.492207	0.95502		LOC105193813	38.3304	2.01291	1.11437	1.80633	0.0708673	0.769562		LOC105193813	38.3304	-2.5734	1.06096	-2.42554	0.0152856	0.0927691		LOC105193813	38.3304	2.46695	1.11328	2.21592	0.026697	0.200304
LOC105193822	1738.05	-0.026532	0.180744	0.146793	0.883295	1		LOC105193822	1738.05	0.361869	0.206094	-1.75585	0.0791148	0.89272		LOC105193814	2186.61	0.00465387	0.420901	0.0110569	0.991178	1		LOC105193814	2186.61	-0.259582	0.472109	-0.549835	0.582432	1		LOC105193814	2186.61	0.196085	0.420881	0.465892	0.641293	0.80715		LOC105193814	2186.61	-0.0333208	0.470745	-0.0707831	0.94357	0.993879
LOC105193823	22503.7	-0.04012	0.143266	0.280038	0.779448	1		LOC105193823	22503.7	0.38327	0.156237	-2.45313	0.0141621	0.413129		LOC105193815	1276.14	0.0202455	0.30757	0.0658241	0.947518	1		LOC105193815	1276.14	-0.152945	0.317183	-0.4822	0.629664	1		LOC105193815	1276.14	0.249687	0.307388	0.812286	0.416628	0.625757		LOC105193815	1276.14	-0.151889	0.317201	-0.478842	0.632051	0.890445
LOC105193824	465.053	0.160655	0.219386	-0.732293	0.46399	1		LOC105193824	465.053	-0.0152175	0.21465	0.0708944	0.943482	1		LOC105193816	486.718	0.402099	0.200166	2.00882	0.0445557	0.52359		LOC105193816	486.718	-0.177124	0.206142	-0.859234	0.390212	1		LOC105193816	486.718	-0.245605	0.200769	-1.22332	0.221209	0.438423		LOC105193816	486.718	-0.372776	0.206435	-1.80577	0.0709536	0.344525
LOC105193825	1033.78	1.0225	0.24662	-4.14605	3.3826e-05	0.00541249		LOC105193825	1033.78	-0.18894	0.206017	0.917106	0.359087	1		LOC105193817	1150.28	-0.129729	0.243897	-0.5319	0.594795	0.974519		LOC105193817	1150.28	-0.0432081	0.252396	-0.171191	0.864073	1		LOC105193817	1150.28	-0.504381	0.243979	-2.06732	0.0387043	0.164589		LOC105193817	1150.28	0.203675	0.25236	0.807079	0.419621	0.779193
LOC105193826	6025	-0.0923527	0.0877891	1.05198	0.292807	1		LOC105193826	6025	-0.0600339	0.0953719	0.629471	0.52904	1		LOC105193818	99.9788	-0.416631	0.402977	-1.03388	0.301191	0.916391		LOC105193818	99.9788	-0.343278	0.417553	-0.822119	0.411009	1		LOC105193818	99.9788	-0.835918	0.403668	-2.0708	0.0383771	0.16362		LOC105193818	99.9788	-0.797989	0.419203	-1.90359	0.0569642	0.304955
LOC105193827	4632.51	0.0553798	0.12996	-0.42613	0.670013	1		LOC105193827	4632.51	-0.13647	0.141494	0.964493	0.334799	1		LOC105193819	2677.17	0.318962	0.202902	1.572	0.115951	0.751558		LOC105193819	2677.17	-0.0432207	0.209855	-0.205955	0.836826	1		LOC105193819	2677.17	0.0109009	0.202932	0.053717	0.957161	0.995457		LOC105193819	2677.17	-0.335507	0.209922	-1.59824	0.109989	0.428765
LOC105193828	3068.99	-0.104913	0.151088	0.69438	0.487444	1		LOC105193828	3068.99	-0.102797	0.164675	0.62424	0.53247	1		LOC105193820	2359.96	-0.225003	0.183515	-1.22607	0.220171	0.881726		LOC105193820	2359.96	0.000636432	0.190003	0.00334959	0.997327	1		LOC105193820	2359.96	-0.0236829	0.183444	-0.129101	0.897277	0.966176		LOC105193820	2359.96	-0.260495	0.190098	-1.37032	0.170586	0.525861
LOC105193829	737.717	0.192246	0.156846	-1.2257	0.220312	1		LOC105193829	737.717	0.0771536	0.171296	-0.45041	0.652415	1		LOC105193821	1888.7	0.213726	0.249573	0.856367	0.391795	0.937746		LOC105193821	1888.7	-0.3494	0.256829	-1.36044	0.173692	1		LOC105193821	1888.7	-0.156261	0.249709	-0.62577	0.531466	0.723597		LOC105193821	1888.7	-0.36284	0.256845	-1.41268	0.15775	0.509696
LOC105193830	1137.3	0.112317	0.124773	-0.900167	0.368031	1		LOC105193830	1137.3	0.0703035	0.135116	-0.52032	0.602841	1		LOC105193822	189.785	-0.200622	0.509268	-0.393943	0.693623	0.987997		LOC105193822	189.785	0.736034	0.547002	1.34558	0.178439	1		LOC105193822	189.785	-1.47614	0.510014	-2.89432	0.00379981	0.0408869		LOC105193822	189.785	0.875326	0.546887	1.60056	0.109474	0.427745
LOC105193831	651.419	-0.0381715	0.10617	0.359532	0.719197	1		LOC105193831	651.419	-0.295972	0.112269	2.63627	0.00838237	0.298263		LOC105193823	1433.68	-0.345305	0.42043	-0.821313	0.411468	0.939021		LOC105193823	1433.68	-0.477153	0.435432	-1.09582	0.27316	1		LOC105193823	1433.68	-1.10917	0.420512	-2.63766	0.00834798	0.0640814		LOC105193823	1433.68	-0.763574	0.435527	-1.75322	0.0795641	0.364857
LOC105193832	1574.61	1.02959	0.073477	-14.0124	1.3086e-44	2.39634e-41		LOC105193832	1574.61	0.936096	0.0814764	-11.4892	1.49546e-30	1.72629e-27		LOC105193824	9511.8	-0.622493	0.359328	-1.73238	0.0832055	0.67485		LOC105193824	9511.8	-0.401167	0.363497	-1.10363	0.269752	1		LOC105193824	9511.8	0.171833	0.35694	0.481405	0.630229	0.799843		LOC105193824	9511.8	-0.693435	0.363503	-1.90764	0.0564373	0.303463
LOC105193833	8864.9	0.158905	0.194322	-0.817744	0.413504	1		LOC105193833	8864.9	-0.19495	0.209684	0.929729	0.352512	1		LOC105193825	134.875	7.36161	0.866299	8.49777	1.93274e-17	1.19186e-14		LOC105193825	134.875	2.57866	0.495492	5.20425	1.94785e-07	6.46785e-05		LOC105193825	134.875	8.83595	0.863498	10.2327	1.41458e-24	6.62966e-22		LOC105193825	134.875	3.53323	0.495107	7.13628	9.5891e-13	3.44941e-10
LOC105193834	670.443	-0.0381299	0.0772179	0.493796	0.62145	1		LOC105193834	670.443	-0.0711612	0.0866163	0.821568	0.411323	1		LOC105193826	1186.2	-0.580817	0.411511	-1.41143	0.158119	0.805818		LOC105193826	1186.2	-0.315011	0.425555	-0.740235	0.459157	1		LOC105193826	1186.2	-1.74867	0.411961	-4.24475	2.18841e-05	0.0013001		LOC105193826	1186.2	-0.425224	0.425586	-0.999148	0.317723	0.699056
LOC105193835	639.085	0.25886	0.124186	-2.08446	0.0371182	0.893059		LOC105193835	639.085	0.338174	0.138366	-2.44405	0.0145233	0.420628		LOC105193827	4122.77	0.153621	0.133744	1.14862	0.250712	0.895046		LOC105193827	4122.77	-0.270641	0.137947	-1.96193	0.049771	0.669994		LOC105193827	4122.77	-0.0150847	0.133749	-0.112784	0.910202	0.973436		LOC105193827	4122.77	-0.49387	0.137991	-3.579	0.000344907	0.00975229
LOC105193836	2918.85	0.0533062	0.0602671	-0.884499	0.376427	1		LOC105193836	2918.85	0.0451018	0.065842	-0.685	0.493344	1		LOC105193828	8130.54	0.0227549	0.156525	0.145375	0.884415	1		LOC105193828	8130.54	0.322661	0.162873	1.98107	0.047584	0.659051		LOC105193828	8130.54	0.397054	0.156504	2.53703	0.0111798	0.0761816		LOC105193828	8130.54	0.626205	0.162822	3.84594	0.00012009	0.00445606
LOC105193837	507.4	-0.1042	0.21994	0.473768	0.635665	1		LOC105193837	507.4	-0.145891	0.239172	0.609984	0.541872	1		LOC105193829	703.984	0.812207	0.241955	3.35685	0.000788365	0.050504		LOC105193829	703.984	-0.03719	0.246215	-0.151047	0.879939	1		LOC105193829	703.984	0.388357	0.242342	1.60251	0.109042	0.297246		LOC105193829	703.984	0.204913	0.246176	0.832383	0.405193	0.770304
LOC105193838	12765.9	0.138064	0.12448	-1.10913	0.267374	1		LOC105193838	12765.9	-0.0276668	0.134582	0.205576	0.837122	1		LOC105193830	200.746	0.189738	0.317479	0.59764	0.55008	0.966984		LOC105193830	200.746	-0.371806	0.31984	-1.16248	0.245043	1		LOC105193830	200.746	-1.09034	0.323442	-3.37105	0.000748812	0.01574		LOC105193830	200.746	-0.874335	0.320543	-2.72767	0.00637841	0.0792791
LOC105193839	5564.19	0.212855	0.0740315	-2.8752	0.00403771	0.252066		LOC105193839	5564.19	0.165211	0.0802744	-2.05807	0.039583	0.693066		LOC105193831	2162.43	-0.097266	0.197914	-0.491455	0.623104	0.980227		LOC105193831	2162.43	-0.411134	0.203124	-2.02405	0.0429647	0.634511		LOC105193831	2162.43	0.145163	0.197667	0.734384	0.462715	0.666696		LOC105193831	2162.43	-0.939408	0.203225	-4.62249	3.79157e-06	0.000259793
LOC105193840	1290.85	-0.0804329	0.0847627	0.948919	0.342662	1		LOC105193840	1290.85	0.0665586	0.0898229	-0.740999	0.458694	1		LOC105193832	1633.55	0.645526	0.185613	3.4778	0.000505546	0.0369877		LOC105193832	1633.55	0.0143562	0.191496	0.0749687	0.94024	1		LOC105193832	1633.55	0.783551	0.185519	4.22357	2.40459e-05	0.0014022		LOC105193832	1633.55	0.0455546	0.191517	0.237862	0.811988	0.960297
LOC105193841	145697	-0.0375467	0.423715	0.0886131	0.929389	1		LOC105193841	145697	0.0499349	0.448274	-0.111394	0.911304	1		LOC105193833	9534	-0.282091	0.225048	-1.25347	0.210035	0.877366		LOC105193833	9534	0.0898169	0.233169	0.385201	0.700088	1		LOC105193833	9534	-0.208724	0.225041	-0.927493	0.35367	0.569745		LOC105193833	9534	-0.112276	0.233205	-0.481448	0.630198	0.889099
LOC105193842	807.981	0.00995856	0.166375	-0.0598562	0.95227	1		LOC105193842	807.981	0.0652048	0.190482	-0.342314	0.732114	1		LOC105193834	1203.46	-0.296682	0.183467	-1.61708	0.105861	0.733883		LOC105193834	1203.46	-0.510788	0.188459	-2.71035	0.00672128	0.2494		LOC105193834	1203.46	-0.333311	0.183377	-1.81763	0.0691215	0.229809		LOC105193834	1203.46	-1.1533	0.18877	-6.10952	9.99305e-10	1.96076e-07
LOC105193843	128.23	0.707642	0.249084	-2.84098	0.00449749	0.272328		LOC105193843	128.23	-0.177972	0.268054	0.663941	0.506728	1		LOC105193835	672.14	0.662769	0.28741	2.30601	0.0211103	0.380221		LOC105193835	672.14	-0.172938	0.296536	-0.583195	0.559762	1		LOC105193835	672.14	0.716638	0.287308	2.49432	0.0126197	0.0821875		LOC105193835	672.14	-0.514619	0.29674	-1.73424	0.0828751	0.373298
LOC105193844	8.51197	0.90904	0.479736	-1.89487	0.0581091	1		LOC105193844	8.51197	-0.686678	1.26736	0.541816	0.587945	1		LOC105193836	2921.58	0.159919	0.200803	0.796398	0.4258	0.941252		LOC105193836	2921.58	-0.16576	0.207603	-0.798446	0.424612	1		LOC105193836	2921.58	0.581711	0.200706	2.89833	0.00375155	0.040766		LOC105193836	2921.58	-0.255361	0.207634	-1.22986	0.218748	0.593255
LOC105193845	1897.06	-0.228261	0.138626	1.6466	0.0996404	1		LOC105193845	1897.06	0.0563432	0.154624	-0.364388	0.715568	1		LOC105193837	927.431	0.0516693	0.268594	0.19237	0.847453	1		LOC105193837	927.431	-0.34414	0.275017	-1.25134	0.21081	1		LOC105193837	927.431	-0.10929	0.268609	-0.406875	0.6841	0.836306		LOC105193837	927.431	-0.540121	0.275097	-1.96338	0.049602	0.283555
LOC105193846	1235.14	0.00555961	0.181123	-0.0306953	0.975513	1		LOC105193846	1235.14	-0.233018	0.196278	1.18718	0.235156	1		LOC105193838	21385.4	0.169429	0.158051	1.07199	0.283723	0.91099		LOC105193838	21385.4	0.171993	0.163509	1.05189	0.292852	1		LOC105193838	21385.4	0.345334	0.158038	2.18514	0.0288785	0.137483		LOC105193838	21385.4	-0.0370197	0.163515	-0.2264	0.820891	0.962574
LOC105193847	870.789	0.0158525	0.175566	-0.0902938	0.928054	1		LOC105193847	870.789	-0.0548491	0.190223	0.28834	0.773086	1		LOC105193839	3971.51	0.162776	0.148342	1.0973	0.27251	0.908655		LOC105193839	3971.51	0.223711	0.153983	1.45283	0.146271	0.973106		LOC105193839	3971.51	0.0290026	0.14834	0.195514	0.84499	0.936625		LOC105193839	3971.51	0.193214	0.154021	1.25447	0.209673	0.583511
LOC105193848	3405.5	-0.0375034	0.112962	0.332	0.739889	1		LOC105193848	3405.5	-0.0767816	0.120682	0.636228	0.524628	1		LOC105193840	982.531	-0.28791	0.244494	-1.17757	0.238968	0.88587		LOC105193840	982.531	0.258007	0.252567	1.02154	0.306998	1		LOC105193840	982.531	0.156974	0.244212	0.642778	0.520368	0.715499		LOC105193840	982.531	0.394711	0.252561	1.56284	0.118091	0.444091
LOC105193849	45.9384	0.121583	0.252384	-0.481738	0.629992	1		LOC105193849	45.9384	-0.261542	0.33566	0.779186	0.43587	1		LOC105193841	3.37578	-0.0790738	2.59632	-0.0304561	0.975703	1		LOC105193841	3.37578	-3.78081	2.78983	-1.35521	0.175351	1		LOC105193841	3.37578	-3.92476	2.67534	-1.46702	0.142372	0.345593		LOC105193841	3.37578	0.997071	2.70553	0.36853	0.712478	0.925851
LOC105193850	396.454	-0.0148036	0.122191	0.121151	0.903571	1		LOC105193850	396.454	-0.200291	0.140449	1.42607	0.153848	1		LOC105193842	112.762	0.168303	0.524734	0.32074	0.748407	0.99452		LOC105193842	112.762	0.191142	0.5454	0.350463	0.725991	1		LOC105193842	112.762	-0.893511	0.526104	-1.69836	0.0894406	0.266713		LOC105193842	112.762	1.09173	0.54437	2.00549	0.0449106	0.268987
LOC105193851	2816.71	-0.00691481	0.128219	0.0539296	0.956991	1		LOC105193851	2816.71	-0.0939826	0.138349	0.679313	0.496939	1		LOC105193843	54.2097	-0.129495	0.732033	-0.176898	0.859589	1		LOC105193843	54.2097	0.127498	0.734479	0.17359	0.862188	1		LOC105193843	54.2097	-0.3603	0.732838	-0.491651	0.622966	0.793835		LOC105193843	54.2097	-0.196236	0.735064	-0.266964	0.789497	0.953353
LOC105193852	72341.7	0.268622	0.187416	-1.4333	0.151773	1		LOC105193852	72341.7	0.0286219	0.202382	-0.141425	0.887534	1		LOC105193844	87.4772	0	1.0546	0	1	1		LOC105193844	87.4772	-0.443891	0.281463	-1.57708	0.114777	0.91626		LOC105193844	87.4772	0	1.0546	0	1	1		LOC105193844	87.4772	-0.851605	0.282571	-3.01378	0.00258019	0.0428485
LOC105193854	879.133	0.0585924	0.226236	-0.258988	0.795644	1		LOC105193854	879.133	0.380297	0.249254	-1.52574	0.127074	1		LOC105193845	487.322	-0.275965	0.506945	-0.544369	0.586187	0.974437		LOC105193845	487.322	0.335696	0.526568	0.637518	0.523788	1		LOC105193845	487.322	-0.98903	0.507103	-1.95035	0.0511342	0.191947		LOC105193845	487.322	1.17839	0.526168	2.23957	0.0251189	0.192479
LOC105193855	5945.29	0.0505143	0.0992476	-0.508972	0.610772	1		LOC105193855	5945.29	-0.0129277	0.107464	0.120298	0.904247	1		LOC105193846	749.695	0.39029	0.22157	1.76147	0.0781582	0.65938		LOC105193846	749.695	-0.415074	0.226442	-1.83302	0.0667991	0.752235		LOC105193846	749.695	0.387941	0.221412	1.75213	0.0797522	0.250667		LOC105193846	749.695	-0.613033	0.226574	-2.70566	0.00681682	0.0827346
LOC105193856	265.174	-0.0129037	0.211457	0.0610227	0.951341	1		LOC105193856	265.174	0.117302	0.287932	-0.407394	0.683719	1		LOC105193847	1555.94	-0.114616	0.17887	-0.640781	0.521665	0.961445		LOC105193847	1555.94	0.177699	0.185571	0.957584	0.338273	1		LOC105193847	1555.94	0.0935795	0.178772	0.523459	0.600655	0.777167		LOC105193847	1555.94	0.151611	0.18563	0.816738	0.414078	0.776134
LOC105193857	2248.34	-0.106885	0.118412	0.902653	0.36671	1		LOC105193857	2248.34	-0.117252	0.128521	0.91232	0.3616	1		LOC105193848	1598.73	-0.0620691	0.238818	-0.259901	0.79494	0.999172		LOC105193848	1598.73	0.128773	0.247044	0.521255	0.602189	1		LOC105193848	1598.73	0.159208	0.23872	0.666921	0.504822	0.702058		LOC105193848	1598.73	0.237703	0.247046	0.962183	0.335958	0.713105
LOC105193858	2812.71	0.0229718	0.0972547	-0.236202	0.813276	1		LOC105193858	2812.71	-0.00588494	0.105767	0.0556406	0.955628	1		LOC105193849	29.1248	-1.68533	0.593221	-2.84098	0.00449756	0.15827		LOC105193849	29.1248	-0.291208	0.626121	-0.465099	0.64186	1		LOC105193849	29.1248	-1.39858	0.590712	-2.36762	0.0179027	0.101679		LOC105193849	29.1248	0.217111	0.623044	0.348468	0.727489	0.931779
LOC105193860	4883.37	-0.106906	0.151378	0.706217	0.480053	1		LOC105193860	4883.37	0.0111192	0.162929	-0.0682455	0.94559	1		LOC105193850	614.482	-0.0722806	0.302849	-0.238669	0.811362	1		LOC105193850	614.482	-0.0262508	0.310216	-0.0846211	0.932563	1		LOC105193850	614.482	-0.517085	0.303314	-1.70478	0.0882347	0.264892		LOC105193850	614.482	-0.165262	0.310293	-0.532599	0.594311	0.874583
LOC105193861	1584.21	-0.0321549	0.0997389	0.322391	0.747157	1		LOC105193861	1584.21	0.125356	0.10865	-1.15376	0.248599	1		LOC105193851	2530.37	0.313548	0.197895	1.58442	0.113098	0.74802		LOC105193851	2530.37	-0.418877	0.204112	-2.05219	0.0401512	0.624454		LOC105193851	2530.37	0.356514	0.197835	1.80207	0.0715339	0.23487		LOC105193851	2530.37	-0.58531	0.204155	-2.86699	0.00414392	0.059297
LOC105193862	487.832	0.0856349	0.137596	-0.622364	0.533703	1		LOC105193862	487.832	-0.0681897	0.151039	0.45147	0.651651	1		LOC105193852	2462.76	0.102872	0.44491	0.23122	0.817144	1		LOC105193852	2462.76	-0.24628	0.460586	-0.534711	0.59285	1		LOC105193852	2462.76	-0.670866	0.444959	-1.5077	0.131631	0.331013		LOC105193852	2462.76	-0.285264	0.460601	-0.619331	0.535698	0.847058
LOC105193863	1474.81	-0.0904945	0.094922	0.953357	0.340409	1		LOC105193863	1474.81	-0.0786455	0.106292	0.739901	0.45936	1		LOC105193854	23.9907	-0.321548	0.962552	-0.334057	0.738336	0.991978		LOC105193854	23.9907	-0.249569	1.00154	-0.249185	0.803218	1		LOC105193854	23.9907	-4.75213	1.01961	-4.66073	3.15096e-06	0.000250769		LOC105193854	23.9907	-0.391894	1.00266	-0.390855	0.695904	0.918744
LOC105193864	1800.76	-0.0198306	0.208042	0.09532	0.924061	1		LOC105193864	1800.76	0.319195	0.242104	-1.31842	0.187364	1		LOC105193855	2939.02	-0.101802	0.452329	-0.225062	0.821931	1		LOC105193855	2939.02	-0.213706	0.468026	-0.456612	0.64795	1		LOC105193855	2939.02	-0.602013	0.452372	-1.33079	0.183258	0.395182		LOC105193855	2939.02	-0.318257	0.468037	-0.679982	0.496516	0.824479
LOC105193865	18.8332	0.435962	0.311056	-1.40155	0.161049	1		LOC105193865	18.8332	0.201391	0.358034	-0.56249	0.573782	1		LOC105193856	1036.67	-0.306409	0.291925	-1.04962	0.293895	0.913451		LOC105193856	1036.67	0.331594	0.293555	1.12958	0.258652	1		LOC105193856	1036.67	-0.639346	0.292586	-2.18516	0.0288773	0.137483		LOC105193856	1036.67	0.567226	0.29354	1.93236	0.0533149	0.293987
LOC105193866	518.301	-0.303673	0.257369	1.17992	0.238034	1		LOC105193866	518.301	-0.0438243	0.271598	0.161358	0.871812	1		LOC105193857	1827.14	0.0349643	0.182283	0.191814	0.847888	1		LOC105193857	1827.14	0.0943251	0.1903	0.495664	0.620131	1		LOC105193857	1827.14	0.169399	0.18223	0.929592	0.352582	0.568934		LOC105193857	1827.14	0.292018	0.190245	1.53496	0.124795	0.45896
LOC105193867	580.715	-0.114589	0.261737	0.437802	0.66153	1		LOC105193867	580.715	0.00493377	0.271209	-0.0181918	0.985486	1		LOC105193858	1737.62	-0.118601	0.13477	-0.880025	0.378846	0.937648		LOC105193858	1737.62	0.0388465	0.139642	0.278187	0.780869	1		LOC105193858	1737.62	0.0727578	0.134645	0.540368	0.588943	0.76825		LOC105193858	1737.62	-0.112069	0.139766	-0.801833	0.422649	0.780178
LOC105193868	6489.53	-0.247206	0.170474	1.45011	0.147027	1		LOC105193868	6489.53	-0.304285	0.183776	1.65574	0.0977739	0.95476		LOC105193860	1104.42	0.202867	0.19179	1.05776	0.290166	0.912043		LOC105193860	1104.42	0.173542	0.199253	0.870964	0.383774	1		LOC105193860	1104.42	0.0813635	0.19178	0.424254	0.671381	0.827794		LOC105193860	1104.42	0.297232	0.199249	1.49176	0.135763	0.478141
LOC105193869	1951.85	0.0465976	0.117746	-0.395746	0.692292	1		LOC105193869	1951.85	-0.143692	0.124918	1.15029	0.250025	1		LOC105193861	1036.75	-0.219964	0.197043	-1.11633	0.264283	0.906355		LOC105193861	1036.75	-0.238471	0.202289	-1.17886	0.238454	1		LOC105193861	1036.75	-0.402058	0.197074	-2.04014	0.0413365	0.170938		LOC105193861	1036.75	-0.245181	0.202328	-1.2118	0.225589	0.601735
LOC105193870	6.16133	0.379493	0.702875	-0.539915	0.589255	1		LOC105193870	6.16133	-0.332165	0.836632	0.397027	0.691347	1		LOC105193862	120.099	-0.395414	0.619854	-0.637915	0.523529	0.962206		LOC105193862	120.099	-0.0157089	0.642126	-0.0244639	0.980483	1		LOC105193862	120.099	-1.91863	0.622252	-3.08337	0.0020467	0.0283668		LOC105193862	120.099	0.392398	0.641846	0.611359	0.540962	0.85028
LOC105193871	4168.43	0.0526781	0.0770966	-0.683274	0.494434	1		LOC105193871	4168.43	0.081573	0.0823458	-0.990615	0.321874	1		LOC105193863	1020.06	0.0232503	0.198574	0.117087	0.906791	1		LOC105193863	1020.06	0.0930936	0.205837	0.452269	0.651075	1		LOC105193863	1020.06	0.0175384	0.198515	0.0883478	0.9296	0.982392		LOC105193863	1020.06	0.120273	0.205882	0.584183	0.559097	0.85845
LOC105193872	369.757	0.363487	0.158071	-2.29951	0.0214759	0.694703		LOC105193872	369.757	0.304661	0.16073	-1.89549	0.058028	0.798703		LOC105193864	95.9343	-0.910577	0.621101	-1.46607	0.14263	0.792315		LOC105193864	95.9343	1.80805	0.807396	2.23937	0.0251321	0.519076		LOC105193864	95.9343	-0.496335	0.620604	-0.799762	0.423849	0.632325		LOC105193864	95.9343	2.91842	0.792037	3.6847	0.000228972	0.00733956
LOC105193873	300.562	0.517609	0.364279	-1.42091	0.155342	1		LOC105193873	300.562	0.347943	0.355866	-0.977734	0.328206	1		LOC105193865	9.0803	-0.10707	0.879473	-0.121743	0.903102	1		LOC105193865	9.0803	-0.591184	0.800121	-0.738868	0.459987	1		LOC105193865	9.0803	-0.32765	0.882986	-0.371071	0.710585	0.85416		LOC105193865	9.0803	-0.42536	0.799669	-0.53192	0.594781	0.874941
LOC105193875	15.5861	0.0574834	0.367864	-0.156263	0.875826	1		LOC105193875	15.5861	-0.133848	0.547093	0.244653	0.806725	1		LOC105193866	340.538	-0.172323	0.30783	-0.559799	0.575617	0.970915		LOC105193866	340.538	-0.429369	0.315322	-1.36168	0.173298	1		LOC105193866	340.538	-0.27377	0.307744	-0.889603	0.373679	0.589887		LOC105193866	340.538	-0.656341	0.315597	-2.07968	0.037555	0.24232
LOC105193876	10.7519	0.216942	0.637202	-0.340461	0.73351	1		LOC105193876	10.7519	-0.624545	0.60858	1.02623	0.304782	1		LOC105193867	30.455	1.28641	1.19032	1.08072	0.27982	0.908655		LOC105193867	30.455	1.1659	1.23116	0.946991	0.343643	1		LOC105193867	30.455	1.04602	1.19051	0.878636	0.379598	0.595591		LOC105193867	30.455	1.65139	1.23058	1.34196	0.179608	0.540005
LOC105193877	2214.81	0.0569185	0.179725	-0.316697	0.751474	1		LOC105193877	2214.81	-0.0135598	0.19406	0.0698743	0.944294	1		LOC105193868	1529.12	-0.074188	0.271484	-0.273268	0.784647	0.997798		LOC105193868	1529.12	-0.690923	0.283073	-2.44079	0.014655	0.402935		LOC105193868	1529.12	-0.124547	0.271471	-0.458787	0.646387	0.810434		LOC105193868	1529.12	-0.728116	0.283237	-2.57069	0.0101495	0.109405
LOC105193878	1770.47	-0.135721	0.0934674	1.45207	0.146482	1		LOC105193878	1770.47	-0.0560954	0.104869	0.534908	0.592713	1		LOC105193869	104.384	0.608149	0.391921	1.55171	0.120731	0.757802		LOC105193869	104.384	0.40871	0.402511	1.0154	0.309914	1		LOC105193869	104.384	-0.152999	0.393767	-0.388551	0.697609	0.844139		LOC105193869	104.384	0.746931	0.402175	1.85723	0.0632787	0.324989
LOC105193879	11754.2	0.0288356	0.120295	-0.239708	0.810557	1		LOC105193879	11754.2	0.125899	0.129845	-0.969616	0.332238	1		LOC105193870	66.6748	0.365222	1.67651	0.217846	0.827549	1		LOC105193870	66.6748	-1.3445	1.74079	-0.772351	0.439907	1		LOC105193870	66.6748	1.41488	1.6753	0.844556	0.398359	0.611084		LOC105193870	66.6748	-1.98827	1.7458	-1.13889	0.254749	0.635401
LOC105193880	1378.72	-0.214125	0.244881	0.874401	0.3819	1		LOC105193880	1378.72	-0.242948	0.273	0.889921	0.373508	1		LOC105193871	1693.7	0.45916	0.256536	1.78984	0.0734794	0.6442		LOC105193871	1693.7	-0.0513777	0.264165	-0.19449	0.845792	1		LOC105193871	1693.7	-0.0288793	0.256726	-0.112491	0.910434	0.97352		LOC105193871	1693.7	0.0718715	0.264165	0.272071	0.785568	0.952448
LOC105193881	1392.94	0.0330001	0.185745	-0.177663	0.858987	1		LOC105193881	1392.94	0.0488563	0.190017	-0.257115	0.79709	1		LOC105193872	189.837	-0.183453	0.35566	-0.515809	0.605988	0.977527		LOC105193872	189.837	0.986139	0.36607	2.69385	0.0070631	0.25693		LOC105193872	189.837	0.51295	0.35426	1.44795	0.147631	0.353009		LOC105193872	189.837	1.39857	0.365839	3.82292	0.00013188	0.00479731
LOC105193882	298.687	-0.0456119	0.283722	0.160763	0.87228	1		LOC105193882	298.687	0.0600079	0.319887	-0.187591	0.851197	1		LOC105193873	204.839	-1.79153	0.723389	-2.47658	0.0132649	0.300393		LOC105193873	204.839	-0.297937	0.747367	-0.398649	0.690152	1		LOC105193873	204.839	-2.51432	0.724442	-3.4707	0.000519109	0.012512		LOC105193873	204.839	-1.21092	0.748161	-1.61853	0.105549	0.420574
LOC105193883	5742.26	-0.0576289	0.146405	0.393627	0.693856	1		LOC105193883	5742.26	0.124106	0.158533	-0.782842	0.43372	1		LOC105193875	3.32343	0.258448	1.17865	0.219275	0.826436	1		LOC105193875	3.32343	1.70564	0.879347	1.93967	0.0524204	0.686519		LOC105193875	3.32343	0.0653222	1.18733	0.0550159	0.956126	0.994942		LOC105193875	3.32343	1.90468	0.878436	2.16827	0.0301384	0.213401
LOC105193884	35.7559	0.0812566	0.311922	-0.260503	0.794476	1		LOC105193884	35.7559	-0.000744624	0.356272	0.00209005	0.998332	1		LOC105193876	3.66595	-0.157015	1.68088	-0.0934127	0.925576	1		LOC105193876	3.66595	-2.76849	1.88562	-1.46821	0.142047	0.963996		LOC105193876	3.66595	-1.40906	1.69655	-0.830544	0.406231	0.617545		LOC105193876	3.66595	-0.259661	1.78114	-0.145784	0.884092	0.979608
LOC105193885	1930.73	-0.0787697	0.0962259	0.818591	0.41302	1		LOC105193885	1930.73	-0.0200788	0.102446	0.195994	0.844615	1		LOC105193877	3279.1	-0.0509677	0.164428	-0.30997	0.756584	0.996011		LOC105193877	3279.1	0.081998	0.170038	0.482233	0.62964	1		LOC105193877	3279.1	0.338997	0.164332	2.06288	0.0391237	0.165734		LOC105193877	3279.1	-0.0267155	0.170074	-0.157082	0.87518	0.977343
LOC105193886	19.2411	0.315789	0.337923	-0.934499	0.350046	1		LOC105193886	19.2411	-0.291772	0.454448	0.642035	0.52085	1		LOC105193878	485.796	0.114472	0.291823	0.392264	0.694863	0.987997		LOC105193878	485.796	-0.167342	0.30074	-0.556434	0.577914	1		LOC105193878	485.796	-0.746611	0.292602	-2.55163	0.0107222	0.0740601		LOC105193878	485.796	-0.252638	0.300837	-0.839784	0.40103	0.767317
LOC105193887	1662.11	-0.0245628	0.20985	0.117049	0.906821	1		LOC105193887	1662.11	0.00484453	0.22819	-0.0212302	0.983062	1		LOC105193879	2484.89	0.015518	0.246667	0.0629107	0.949838	1		LOC105193879	2484.89	-0.120842	0.254969	-0.473947	0.635537	1		LOC105193879	2484.89	-0.712956	0.246821	-2.88855	0.0038702	0.041189		LOC105193879	2484.89	-0.0027718	0.254969	-0.0108711	0.991326	1
LOC105193888	5709.64	0.1983	0.307555	-0.644764	0.51908	1		LOC105193888	5709.64	-0.414925	0.328579	1.26279	0.206665	1		LOC105193880	1216.68	0.267236	0.297286	0.898918	0.368697	0.932254		LOC105193880	1216.68	0.69416	0.330504	2.10031	0.035702	0.601223		LOC105193880	1216.68	0.1585	0.297281	0.533166	0.593919	0.772479		LOC105193880	1216.68	1.10258	0.329035	3.35095	0.00080534	0.0180658
LOC105193889	3951.56	0.684163	0.381922	-1.79137	0.0732342	1		LOC105193889	3951.56	-0.0939262	0.381421	0.246253	0.805486	1		LOC105193881	1383.29	-0.842369	0.507215	-1.66077	0.0967594	0.71074		LOC105193881	1383.29	0.333128	0.525211	0.634275	0.525901	1		LOC105193881	1383.29	0.021245	0.50709	0.0418958	0.966582	0.999847		LOC105193881	1383.29	0.638831	0.525181	1.2164	0.223832	0.599364
LOC105193890	1787.67	0.27462	0.503934	-0.544952	0.585786	1		LOC105193890	1787.67	-0.0303924	0.519792	0.0584704	0.953374	1		LOC105193882	17.9279	1.11577	1.7091	0.652838	0.51386	0.959792		LOC105193882	17.9279	1.85966	1.92436	0.966379	0.333854	1		LOC105193882	17.9279	-2.29475	1.71915	-1.33481	0.181937	0.394083		LOC105193882	17.9279	4.2572	1.89961	2.24109	0.0250204	0.192065
LOC105193891	61.6315	-0.539724	0.287297	1.87862	0.0602958	1		LOC105193891	61.6315	-0.110756	0.331311	0.334296	0.738156	1		LOC105193883	802.208	-0.249528	0.369694	-0.674956	0.499704	0.957005		LOC105193883	802.208	-0.193172	0.384022	-0.503023	0.614948	1		LOC105193883	802.208	-1.35479	0.369941	-3.66219	0.000250071	0.00762506		LOC105193883	802.208	-0.193258	0.384101	-0.503145	0.614862	0.882022
LOC105193892	138.624	0.862215	0.61151	-1.40998	0.158547	1		LOC105193892	138.624	-0.0147086	0.632437	0.023257	0.981445	1		LOC105193884	59.788	-0.221465	0.543576	-0.407422	0.683698	0.986197		LOC105193884	59.788	-0.181206	0.526404	-0.344235	0.73067	1		LOC105193884	59.788	-0.654966	0.548101	-1.19497	0.232098	0.450041		LOC105193884	59.788	0.0154515	0.526286	0.0293595	0.976578	1
LOC105193893	1470.42	0.742565	0.426672	-1.74036	0.0817951	1		LOC105193893	1470.42	-0.171966	0.425287	0.404352	0.685954	1		LOC105193885	523.02	0.0824914	0.298237	0.276597	0.78209	0.997626		LOC105193885	523.02	-0.121274	0.302435	-0.400991	0.688427	1		LOC105193885	523.02	-0.647806	0.299903	-2.16005	0.030769	0.142672		LOC105193885	523.02	-0.0565446	0.302452	-0.186954	0.851697	0.971674
LOC105193894	2410.13	-0.0696572	0.119719	0.581838	0.560676	1		LOC105193894	2410.13	0.0872527	0.133543	-0.653368	0.513519	1		LOC105193886	5.36662	1.26892	0.990503	1.28109	0.200162	0.866092		LOC105193886	5.36662	1.17921	0.809736	1.45628	0.145314	0.970508		LOC105193886	5.36662	-1.58989	1.17048	-1.35832	0.174363	0.384744		LOC105193886	5.36662	1.44898	0.808563	1.79204	0.0731265	0.349313
LOC105193896	10784.8	-0.0895998	0.0746594	1.20011	0.230095	1		LOC105193896	10784.8	0.0266043	0.0825676	-0.322212	0.747292	1		LOC105193887	1101.09	0.0232126	0.319526	0.0726469	0.942087	1		LOC105193887	1101.09	-0.375606	0.328551	-1.14322	0.252947	1		LOC105193887	1101.09	-0.284169	0.319672	-0.888937	0.374037	0.590157		LOC105193887	1101.09	-0.398183	0.328573	-1.21185	0.225568	0.601735
LOC105193897	181.062	-0.0622366	0.221896	0.280476	0.779112	1		LOC105193897	181.062	-0.254189	0.261065	0.973662	0.330225	1		LOC105193888	120.918	0.298629	0.527997	0.565589	0.571673	0.968586		LOC105193888	120.918	0.188894	0.5462	0.345833	0.729468	1		LOC105193888	120.918	-0.0196193	0.52824	-0.0371408	0.970373	1		LOC105193888	120.918	0.549565	0.54592	1.00668	0.314089	0.695411
LOC105193899	13968.8	1.88791	0.528739	-3.57059	0.000356182	0.039432		LOC105193899	13968.8	0.0647287	0.363476	-0.178082	0.858658	1		LOC105193889	92.789	-0.940341	1.81766	-0.517336	0.604922	0.977527		LOC105193889	92.789	-0.271088	1.8923	-0.143258	0.886086	1		LOC105193889	92.789	-2.57513	1.81882	-1.41582	0.156827	0.36326		LOC105193889	92.789	1.33577	1.88835	0.707376	0.479333	0.815535
LOC105193900	3868.69	0.00988403	0.145861	-0.0677636	0.945974	1		LOC105193900	3868.69	-0.080549	0.157708	0.510748	0.609528	1		LOC105193890	103.129	-0.378827	0.874118	-0.433382	0.664737	0.981344		LOC105193890	103.129	-0.262452	0.902988	-0.290649	0.77132	1		LOC105193890	103.129	0.143451	0.873037	0.164312	0.869485	0.950029		LOC105193890	103.129	1.4308	0.901803	1.5866	0.112603	0.434638
LOC105193902	48.907	0.686122	0.63072	-1.08784	0.276667	1		LOC105193902	48.907	0.156866	0.638039	-0.245856	0.805793	1		LOC105193891	10.8381	-0.330432	0.812863	-0.406504	0.684372	0.986197		LOC105193891	10.8381	0.117676	1.14699	0.102596	0.918284	1		LOC105193891	10.8381	-0.092617	0.810525	-0.114268	0.909025	0.972753		LOC105193891	10.8381	0.867602	1.10137	0.787751	0.430842	0.786561
LOC105193904	3876.95	-0.0838564	0.0962791	0.870973	0.383769	1		LOC105193904	3876.95	-0.164114	0.104969	1.56345	0.117946	1		LOC105193892	0.527266	-1.302	4.71335	-0.276237	0.782366	NA		LOC105193892	0.527266	3.9203	4.83785	0.810339	0.417746	NA		LOC105193892	0.527266	-1.44039	4.71335	-0.305597	0.759911	NA		LOC105193892	0.527266	-0.283523	4.88388	-0.0580528	0.953707	NA
LOC105193905	15492.3	-0.20787	0.654872	0.317421	0.750924	1		LOC105193905	15492.3	-0.0530401	0.696885	0.0761103	0.939331	1		LOC105193893	44.6238	-1.50791	1.6707	-0.902558	0.36676	0.932254		LOC105193893	44.6238	2.28524	1.76174	1.29715	0.194578	1		LOC105193893	44.6238	-2.81651	1.67336	-1.68315	0.0923468	0.27119		LOC105193893	44.6238	2.21451	1.76249	1.25646	0.208948	0.582534
LOC105193906	7038.23	0.0131675	0.0762351	-0.172723	0.86287	1		LOC105193906	7038.23	-0.0605234	0.0828392	0.730614	0.465015	1		LOC105193894	258.141	-0.495668	0.583679	-0.849214	0.395763	0.937746		LOC105193894	258.141	0.0486541	0.611994	0.0795009	0.936634	1		LOC105193894	258.141	-1.53023	0.584089	-2.61986	0.00879662	0.0661786		LOC105193894	258.141	0.226724	0.611828	0.370568	0.710959	0.924995
LOC105193908	345.19	0.415863	0.575032	-0.723199	0.469557	1		LOC105193908	345.19	-0.185606	0.494745	0.375156	0.707545	1		LOC105193896	3115.56	-0.211118	0.159967	-1.31976	0.186914	0.850808		LOC105193896	3115.56	-0.335204	0.167385	-2.00259	0.0452216	0.645976		LOC105193896	3115.56	-0.456149	0.159979	-2.85131	0.00435393	0.0442212		LOC105193896	3115.56	-0.268832	0.167426	-1.60568	0.108344	0.425555
LOC105193909	594.707	0.579412	0.530882	-1.09141	0.275091	1		LOC105193909	594.707	-0.00837184	0.443949	0.0188577	0.984955	1		LOC105193897	69.5742	-0.145532	0.719314	-0.202321	0.839666	1		LOC105193897	69.5742	0.223416	0.754975	0.295925	0.767287	1		LOC105193897	69.5742	-1.1749	0.720952	-1.62965	0.103176	0.288192		LOC105193897	69.5742	2.24819	0.750483	2.99565	0.00273861	0.0446995
LOC105193910	544.366	1.53873	0.603851	-2.54819	0.0108284	0.482463		LOC105193910	544.366	0.0709662	0.630631	-0.112532	0.910402	1		LOC105193899	118.6	-2.61871	2.24813	-1.16484	0.244085	0.888842		LOC105193899	118.6	1.27664	2.14858	0.594178	0.552393	1		LOC105193899	118.6	-2.75709	2.24813	-1.22639	0.220051	0.437302		LOC105193899	118.6	1.27027	2.1486	0.591208	0.554381	0.855983
LOC105193911	118.222	1.108	0.598708	-1.85065	0.0642195	1		LOC105193911	118.222	-0.200024	0.529611	0.37768	0.705668	1		LOC105193900	833.511	-0.492813	0.352141	-1.39948	0.16167	0.810853		LOC105193900	833.511	-0.510657	0.364514	-1.40093	0.161236	0.992285		LOC105193900	833.511	-0.0661829	0.351938	-0.188053	0.850835	0.939145		LOC105193900	833.511	-0.112859	0.364406	-0.309706	0.756785	0.942068
LOC105193912	4559.8	0.0131451	0.0574875	-0.22866	0.819133	1		LOC105193912	4559.8	-0.0949258	0.0635189	1.49445	0.135058	1		LOC105193902	213.597	-0.42311	1.06949	-0.395619	0.692386	0.987997		LOC105193902	213.597	-0.0711004	1.09103	-0.065168	0.94804	1		LOC105193902	213.597	-1.14517	1.07398	-1.06629	0.286295	0.506257		LOC105193902	213.597	-0.175907	1.09108	-0.161222	0.871919	0.977343
LOC105193913	1052.18	-0.245257	0.134569	1.82254	0.068373	1		LOC105193913	1052.18	-0.0489582	0.147578	0.331744	0.740083	1		LOC105193904	2310.62	0.131	0.14233	0.920396	0.357366	0.930715		LOC105193904	2310.62	-0.265152	0.146857	-1.80551	0.0709947	0.769562		LOC105193904	2310.62	0.18941	0.142258	1.33145	0.183041	0.395121		LOC105193904	2310.62	-0.342633	0.146908	-2.3323	0.0196849	0.166001
LOC105193914	6482.98	-0.202721	0.226581	0.894696	0.370949	1		LOC105193914	6482.98	0.695039	0.240878	-2.88544	0.00390863	0.183626		LOC105193905	390.966	-1.19447	0.631885	-1.89034	0.0587131	0.588281		LOC105193905	390.966	-0.50499	0.651924	-0.774614	0.438568	1		LOC105193905	390.966	0.602883	0.630387	0.956371	0.338885	0.555617		LOC105193905	390.966	0.27031	0.651751	0.414744	0.678329	0.912192
LOC105193915	12163	0.0648156	0.16374	-0.395843	0.692221	1		LOC105193915	12163	-0.0941715	0.176347	0.534012	0.593333	1		LOC105193906	1634.58	0.279018	0.402164	0.693793	0.487812	0.954383		LOC105193906	1634.58	0.0411131	0.416293	0.0987599	0.921329	1		LOC105193906	1634.58	-0.577269	0.402258	-1.43507	0.151267	0.357505		LOC105193906	1634.58	-0.366082	0.416365	-0.879235	0.379274	0.750664
LOC105193916	9219.93	0.162402	0.281522	-0.576872	0.564026	1		LOC105193916	9219.93	0.245509	0.276622	-0.887528	0.374795	1		LOC105193908	9.41943	-2.81266	1.93469	-1.4538	0.146001	0.792315		LOC105193908	9.41943	1.09401	2.18756	0.500103	0.617003	1		LOC105193908	9.41943	-1.01642	1.91816	-0.529892	0.596187	0.774076		LOC105193908	9.41943	0.803766	2.20766	0.36408	0.715798	0.927003
LOC105193918	4402.07	-0.0403415	0.13498	0.298871	0.765038	1		LOC105193918	4402.07	0.298636	0.1478	-2.02054	0.0433273	0.717303		LOC105193909	12.808	-0.0968915	2.52823	-0.0383239	0.969429	1		LOC105193909	12.808	0	2.8157	0	1	1		LOC105193909	12.808	1.32524	2.52595	0.524649	0.599827	0.776544		LOC105193909	12.808	19.0979	2.74068	6.96832	3.20741e-12	1.06503e-09
LOC105193920	1617.2	0.0565505	0.183157	-0.308754	0.757508	1		LOC105193920	1617.2	0.241436	0.212585	-1.13572	0.256076	1		LOC105193910	2056.3	-2.73634	1.86096	-1.47039	0.141456	0.790976		LOC105193910	2056.3	16.6027	2.14932	7.72465	1.12164e-14	1.32048e-11		LOC105193910	2056.3	-3.25682	1.86098	-1.75005	0.0801098	0.250935		LOC105193910	2056.3	19.9803	2.08275	9.59321	8.53872e-22	1.3822e-18
LOC105193921	1512.52	0.033506	0.100418	-0.333664	0.738633	1		LOC105193921	1512.52	-0.209828	0.106974	1.96148	0.0498236	0.748327		LOC105193911	19.1742	-2.78277	2.22935	-1.24824	0.211942	0.877971		LOC105193911	19.1742	-0.515665	2.43568	-0.211712	0.832331	1		LOC105193911	19.1742	-4.06762	2.23736	-1.81804	0.0690574	0.229659		LOC105193911	19.1742	-1.09113	2.4615	-0.443277	0.657565	0.900632
LOC105193922	265.512	0.161197	0.154664	-1.04224	0.297302	1		LOC105193922	265.512	0.37473	0.309294	-1.21157	0.225679	1		LOC105193912	1360.42	-0.076837	0.31002	-0.247846	0.804254	0.99927		LOC105193912	1360.42	-0.0502723	0.320777	-0.15672	0.875465	1		LOC105193912	1360.42	-0.201836	0.310014	-0.651055	0.515011	0.710866		LOC105193912	1360.42	-0.0917275	0.320807	-0.285928	0.774934	0.948848
LOC105193925	9186.41	0.180982	0.38698	-0.467678	0.640015	1		LOC105193925	9186.41	-0.265139	0.401847	0.6598	0.509382	1		LOC105193913	264.764	-0.277671	0.572211	-0.48526	0.627492	0.981042		LOC105193913	264.764	-0.314404	0.591356	-0.531666	0.594957	1		LOC105193913	264.764	-1.91931	0.574171	-3.34274	0.000829543	0.0164939		LOC105193913	264.764	0.193966	0.591221	0.328076	0.742854	0.938632
LOC105193926	203.733	-0.156647	0.176443	0.887801	0.374648	1		LOC105193926	203.733	0.31343	0.232424	-1.34852	0.17749	1		LOC105193914	7596.23	0.299661	0.323385	0.926638	0.354114	0.929166		LOC105193914	7596.23	-0.466073	0.332196	-1.40301	0.160615	0.992285		LOC105193914	7596.23	0.664249	0.323045	2.05621	0.0397618	0.167224		LOC105193914	7596.23	-0.844487	0.332207	-2.54205	0.0110205	0.115177
LOC105193927	156.178	-0.0820545	0.181419	0.452292	0.651059	1		LOC105193927	156.178	0.183646	0.192719	-0.952921	0.34063	1		LOC105193915	11247.8	-0.128206	0.265638	-0.482633	0.629356	0.981042		LOC105193915	11247.8	-0.532456	0.274765	-1.93786	0.05264	0.688254		LOC105193915	11247.8	-0.0394903	0.265619	-0.148673	0.881812	0.95756		LOC105193915	11247.8	-1.00139	0.274778	-3.64435	0.000268065	0.00822615
LOC105193928	2905.13	0.0261242	0.148617	-0.175782	0.860465	1		LOC105193928	2905.13	-0.0103393	0.160541	0.0644031	0.948649	1		LOC105193916	2893.72	-0.135055	0.532614	-0.25357	0.799828	0.99927		LOC105193916	2893.72	0.288892	0.551218	0.524098	0.600211	1		LOC105193916	2893.72	0.869191	0.532532	1.63219	0.10264	0.287475		LOC105193916	2893.72	1.18652	0.551183	2.15268	0.0313439	0.218698
LOC105193929	17.429	0.400454	0.786598	-0.509095	0.610685	1		LOC105193929	17.429	0.801075	0.822873	-0.97351	0.3303	1		LOC105193918	308.878	-0.418066	0.45687	-0.915065	0.360158	0.930802		LOC105193918	308.878	0.178964	0.484634	0.369276	0.711922	1		LOC105193918	308.878	-1.53942	0.457333	-3.36608	0.000762449	0.0159208		LOC105193918	308.878	0.337476	0.484476	0.696578	0.486067	0.818433
LOC105193930	3.92301	0.849633	0.813645	-1.04423	0.296379	1		LOC105193930	3.92301	-0.0655223	1.06441	0.0615574	0.950915	1		LOC105193920	548.969	0.280444	0.405191	0.692128	0.488857	0.954547		LOC105193920	548.969	-0.362722	0.42105	-0.86147	0.38898	1		LOC105193920	548.969	0.203442	0.40517	0.502116	0.615586	0.788424		LOC105193920	548.969	-0.68388	0.421537	-1.62235	0.104728	0.419383
LOC105193933	5.6873	1.0142	1.25103	-0.810685	0.417546	1		LOC105193933	5.6873	-0.923241	1.30532	0.707292	0.479385	1		LOC105193921	3210.8	0.175955	0.160074	1.09921	0.271677	0.908655		LOC105193921	3210.8	-0.152526	0.165327	-0.922569	0.356232	1		LOC105193921	3210.8	0.263111	0.160021	1.64423	0.100129	0.283969		LOC105193921	3210.8	-0.349755	0.165376	-2.11491	0.0344374	0.232031
LOC105193935	2709.9	-0.00293663	0.13816	0.0212553	0.983042	1		LOC105193935	2709.9	-0.0816361	0.148748	0.548821	0.583129	1		LOC105193922	49.3152	-0.430618	0.618011	-0.696781	0.48594	0.954383		LOC105193922	49.3152	-0.240102	0.670519	-0.358084	0.720281	1		LOC105193922	49.3152	-0.723886	0.618301	-1.17077	0.241692	0.460541		LOC105193922	49.3152	0.0649809	0.668316	0.0972308	0.922543	0.989146
LOC105193936	24130.1	0.360801	0.40911	-0.881916	0.377822	1		LOC105193936	24130.1	-0.0288424	0.432869	0.0666307	0.946876	1		LOC105193925	222.36	-1.32696	0.975546	-1.36023	0.173758	0.830626		LOC105193925	222.36	-0.38699	1.00833	-0.383792	0.701132	1		LOC105193925	222.36	-1.45745	0.975523	-1.49402	0.135169	0.336368		LOC105193925	222.36	-0.518632	1.00845	-0.514287	0.607051	0.878608
LOC105193937	23643.3	0.0349206	0.147484	-0.236776	0.812831	1		LOC105193937	23643.3	0.0945548	0.159576	-0.592537	0.553491	1		LOC105193926	82.2512	0.344371	0.874751	0.393679	0.693818	0.987997		LOC105193926	82.2512	-1.9028	1.23567	-1.53989	0.123587	0.925892		LOC105193926	82.2512	0.530419	0.874519	0.606526	0.544165	0.733401		LOC105193926	82.2512	0.887183	1.05853	0.838126	0.40196	0.767642
LOC105193938	0.211929	1.42095	4.92637	-0.288438	0.773011	1		LOC105193938	0.211929	0	5.33334	0	1	NA		LOC105193927	131.714	0.57431	0.707418	0.81184	0.416884	0.939317		LOC105193927	131.714	0.59651	0.729157	0.818082	0.41331	1		LOC105193927	131.714	0.673397	0.707006	0.952462	0.340863	0.557507		LOC105193927	131.714	2.28403	0.728288	3.13617	0.00171169	0.0318483
LOC105193940	9919.43	-0.019429	0.165401	0.117466	0.906491	1		LOC105193940	9919.43	0.182944	0.179871	-1.01708	0.309113	1		LOC105193928	3048.11	-0.0973241	0.131041	-0.742697	0.457665	0.944978		LOC105193928	3048.11	0.0376268	0.136022	0.276623	0.78207	1		LOC105193928	3048.11	0.163595	0.130965	1.24915	0.211611	0.427957		LOC105193928	3048.11	-0.0459402	0.136091	-0.337571	0.735687	0.934125
LOC105193941	971.001	-0.000869971	0.105943	0.00821168	0.993448	1		LOC105193941	971.001	-0.0556544	0.114981	0.484033	0.628362	1		LOC105193929	871.869	0	1.09548	0	1	1		LOC105193929	871.869	-0.687867	0.413611	-1.66307	0.0962976	0.862718		LOC105193929	871.869	0	1.09548	0	1	1		LOC105193929	871.869	-1.25704	0.413737	-3.03826	0.00237952	0.0406528
LOC105193942	2930.51	0.0171705	0.159958	-0.107344	0.914516	1		LOC105193942	2930.51	-0.0788894	0.18265	0.431915	0.665803	1		LOC105193930	0.729964	-1.05467	4.83397	-0.218179	0.82729	NA		LOC105193930	0.729964	2.41329	4.96402	0.486156	0.626857	NA		LOC105193930	0.729964	-1.19305	4.83397	-0.246806	0.805058	NA		LOC105193930	0.729964	1.05604	4.98477	0.211852	0.832222	NA
LOC105193943	3688.22	-0.013612	0.121116	0.112388	0.910516	1		LOC105193943	3688.22	-0.109079	0.131277	0.830909	0.406025	1		LOC105193931	2.23941	-2.26699	1.63019	-1.39063	0.164338	0.81633		LOC105193931	2.23941	-1.30473	1.51103	-0.863469	0.38788	1		LOC105193931	2.23941	-1.90899	1.60943	-1.18613	0.235572	0.453697		LOC105193931	2.23941	-0.969313	1.50655	-0.643401	0.519964	0.838196
LOC105193944	19337	0.0984343	0.182629	-0.538984	0.589898	1		LOC105193944	19337	-0.207963	0.197111	1.05505	0.291401	1		LOC105193933	0.192021	0	5.81559	0	1	NA		LOC105193933	0.192021	-1.70883	5.98839	-0.285358	0.77537	NA		LOC105193933	0.192021	0	5.81559	0	1	NA		LOC105193933	0.192021	-2.35396	5.98923	-0.393033	0.694295	NA
LOC105193945	2189.83	0.0844979	0.0897026	-0.941978	0.346204	1		LOC105193945	2189.83	0.152971	0.0970239	-1.57663	0.11488	0.997105		LOC105193935	1837.66	0.229505	0.244236	0.939688	0.347378	0.92815		LOC105193935	1837.66	-0.474404	0.251305	-1.88776	0.0590581	0.720711		LOC105193935	1837.66	0.0386529	0.24426	0.158245	0.874264	0.952388		LOC105193935	1837.66	-0.639786	0.251348	-2.54542	0.0109148	0.114812
LOC105193946	542.356	-0.0318257	0.22548	0.141146	0.887754	1		LOC105193946	542.356	0.163115	0.272877	-0.597761	0.549999	1		LOC105193936	5.46478	-2.0655	1.47101	-1.40414	0.160278	0.809166		LOC105193936	5.46478	-0.905623	1.2043	-0.751991	0.452057	1		LOC105193936	5.46478	-1.84322	1.47101	-1.25303	0.210196	0.426117		LOC105193936	5.46478	-1.33617	1.20917	-1.10502	0.26915	0.651046
LOC105193947	27.6102	-0.356249	0.314396	1.13312	0.257164	1		LOC105193947	27.6102	0.54893	1.06554	-0.515164	0.606438	1		LOC105193937	1741.49	-0.237449	0.475081	-0.499807	0.617211	0.97892		LOC105193937	1741.49	-0.295414	0.491952	-0.600493	0.548178	1		LOC105193937	1741.49	-1.59093	0.475215	-3.34782	0.000814507	0.0163448		LOC105193937	1741.49	-0.06091	0.491936	-0.123817	0.90146	0.983841
LOC105193949	28.7843	-0.0923151	0.305098	0.302575	0.762214	1		LOC105193949	28.7843	0	1.21722	0	1	1		LOC105193938	0	NA	NA	NA	NA	NA		LOC105193938	0	NA	NA	NA	NA	NA		LOC105193938	0	NA	NA	NA	NA	NA		LOC105193938	0	NA	NA	NA	NA	NA
LOC105193950	132.802	-0.171726	0.224186	0.765998	0.443678	1		LOC105193950	132.802	-1.16758	1.20129	0.971931	0.331085	1		LOC105193940	544.016	-0.50071	0.433787	-1.15427	0.248388	0.894002		LOC105193940	544.016	0.58188	0.470149	1.23765	0.215845	1		LOC105193940	544.016	-1.33464	0.433972	-3.07542	0.00210209	0.0289128		LOC105193940	544.016	0.859668	0.469308	1.83178	0.0669845	0.333926
LOC105193951	145.819	-0.174935	0.226183	0.773422	0.439272	1		LOC105193951	145.819	-1.14979	1.03814	1.10755	0.268058	1		LOC105193941	617.581	-0.364234	0.200674	-1.81505	0.0695162	0.62911		LOC105193941	617.581	-0.134102	0.205667	-0.652035	0.514378	1		LOC105193941	617.581	-0.00423653	0.20008	-0.0211742	0.983107	1		LOC105193941	617.581	-0.23423	0.205796	-1.13817	0.25505	0.63544
LOC105193952	75.9396	-0.252125	0.219651	1.14784	0.251034	1		LOC105193952	75.9396	1.0058	1.07763	-0.933343	0.350643	1		LOC105193942	412.974	-0.479051	0.531197	-0.901833	0.367146	0.932254		LOC105193942	412.974	1.47794	0.58539	2.52471	0.0115793	0.35703		LOC105193942	412.974	-1.37784	0.531414	-2.59278	0.00952029	0.0690531		LOC105193942	412.974	1.21402	0.587939	2.06487	0.0389357	0.24884
LOC105193954	148.468	-0.244476	0.248902	0.982216	0.325994	1		LOC105193954	148.468	0.915299	0.557707	-1.64118	0.100759	0.964104		LOC105193943	1892.98	-0.147367	0.349714	-0.421392	0.673469	0.983458		LOC105193943	1892.98	-0.197534	0.361197	-0.546887	0.584457	1		LOC105193943	1892.98	-0.970891	0.350024	-2.77379	0.00554081	0.0507333		LOC105193943	1892.98	-0.215012	0.361208	-0.595257	0.551672	0.855155
LOC105193955	81.3751	-0.279849	0.221992	1.26063	0.207444	1		LOC105193955	81.3751	-0.20578	1.19992	0.171494	0.863835	1		LOC105193944	7220.23	-0.64296	0.468033	-1.37375	0.16952	0.825646		LOC105193944	7220.23	0.160022	0.484468	0.330304	0.74117	1		LOC105193944	7220.23	-0.714869	0.46803	-1.5274	0.126662	0.323802		LOC105193944	7220.23	0.605452	0.48446	1.24975	0.211392	0.58552
LOC105193956	171.284	-0.220812	0.171202	1.28977	0.197129	1		LOC105193956	171.284	-0.686678	1.19134	0.576393	0.56435	1		LOC105193945	1228.54	0.0899882	0.161478	0.557278	0.577337	0.972113		LOC105193945	1228.54	0.0406088	0.166936	0.243259	0.807805	1		LOC105193945	1228.54	0.213193	0.161355	1.32127	0.186412	0.397794		LOC105193945	1228.54	0.0134977	0.167	0.0808248	0.935581	0.992527
LOC105193957	70.6994	-0.174209	0.370614	0.470054	0.638317	1		LOC105193957	70.6994	-0.207545	0.469523	0.442034	0.658465	1		LOC105193946	257.771	0.0865268	0.528517	0.163716	0.869955	1		LOC105193946	257.771	-0.202598	0.539663	-0.375416	0.707351	1		LOC105193946	257.771	-0.10763	0.528646	-0.203596	0.838669	0.933872		LOC105193946	257.771	-0.321605	0.539761	-0.595828	0.55129	0.854987
LOC105193959	800.711	-0.248309	0.126281	1.96632	0.0492612	1		LOC105193959	800.711	-0.0833028	0.14298	0.582617	0.560151	1		LOC105193947	0.50559	-2.23403	5.67341	-0.393772	0.69375	NA		LOC105193947	0.50559	2.60309	5.8689	0.44354	0.657375	NA		LOC105193947	0.50559	-2.01174	5.67341	-0.354592	0.722896	NA		LOC105193947	0.50559	1.67445	5.88742	0.284411	0.776095	NA
LOC105193960	132.408	-0.21609	0.200601	1.07721	0.281384	1		LOC105193960	132.408	-0.161774	1.0336	0.156515	0.875627	1		LOC105193949	0.567879	0	5.81559	0	1	NA		LOC105193949	0.567879	1.13447	6.01886	0.188486	0.850496	NA		LOC105193949	0.567879	3.5531	5.78081	0.614637	0.538795	NA		LOC105193949	0.567879	3.39247	5.989	0.56645	0.571088	NA
LOC105193961	67.5091	-0.441963	0.863499	0.511828	0.608771	1		LOC105193961	67.5091	0.600789	1.05666	-0.568575	0.569645	1		LOC105193950	2.47463	-3.95488	2.71082	-1.45892	0.144586	0.792315		LOC105193950	2.47463	1.68307	2.82924	0.594883	0.551922	1		LOC105193950	2.47463	-2.66753	2.65991	-1.00286	0.315927	0.534938		LOC105193950	2.47463	3.39974	2.81154	1.20921	0.226582	0.603133
LOC105193962	12.6011	0.418901	0.57625	-0.726943	0.467261	1		LOC105193962	12.6011	-3.55071	1.10821	3.20401	0.00135529	0.0852253		LOC105193951	5.69881	5.59513	2.13354	2.62246	0.00872968	0.245777		LOC105193951	5.69881	-2.13524	2.12154	-1.00646	0.314196	1		LOC105193951	5.69881	3.03935	2.16396	1.40453	0.16016	0.367683		LOC105193951	5.69881	0.304122	2.08917	0.145571	0.88426	0.979621
LOC105193963	10.6813	-0.0325205	0.690485	0.0470981	0.962435	1		LOC105193963	10.6813	3.42976	1.14956	-2.98354	0.00284935	0.149508		LOC105193952	0.607981	1.36687	4.88649	0.279725	0.779689	NA		LOC105193952	0.607981	3.13765	5.02559	0.624335	0.532408	NA		LOC105193952	0.607981	2.61849	4.85859	0.538941	0.589928	NA		LOC105193952	0.607981	3.1195	5.02722	0.620521	0.534915	NA
LOC105193964	569.28	0.127281	0.199465	-0.638114	0.523399	1		LOC105193964	569.28	-0.0836442	0.211852	0.394824	0.692973	1		LOC105193954	6.02773	-0.729455	1.98776	-0.366973	0.713639	0.988905		LOC105193954	6.02773	2.23702	2.23908	0.999081	0.317756	1		LOC105193954	6.02773	-2.18148	1.99809	-1.09178	0.27493	0.494945		LOC105193954	6.02773	5.34043	2.19315	2.43505	0.0148897	0.140746
LOC105193967	35.775	-0.0576006	0.47839	0.120405	0.904162	1		LOC105193967	35.775	1.10809	0.762376	-1.45347	0.146094	1		LOC105193955	3.07504	-1.97541	3.46548	-0.570026	0.56866	0.967837		LOC105193955	3.07504	0	3.72602	0	1	1		LOC105193955	3.07504	-6.40905	3.52926	-1.81598	0.0693737	0.230158		LOC105193955	3.07504	2.02382	3.70777	0.545832	0.585182	0.870281
LOC105193969	45.4264	-0.487803	0.259307	1.88118	0.0599474	1		LOC105193969	45.4264	-1.83802	1.08682	1.69119	0.0908008	0.941869		LOC105193956	3.13676	-0.47702	3.89787	-0.122379	0.902599	1		LOC105193956	3.13676	3.89947	4.11197	0.948323	0.342965	1		LOC105193956	3.13676	-5.64067	3.95966	-1.42454	0.154291	0.360702		LOC105193956	3.13676	3.07768	4.12291	0.746483	0.455375	0.802001
LOC105193970	5524.82	-0.0835831	0.10801	0.773849	0.43902	1		LOC105193970	5524.82	-0.0884731	0.117411	0.75353	0.451131	1		LOC105193957	6.21541	2.26099	1.35133	1.67316	0.0942952	0.705071		LOC105193957	6.21541	0.477682	1.06518	0.448453	0.653827	1		LOC105193957	6.21541	0	1.42703	0	1	1		LOC105193957	6.21541	1.66337	1.05865	1.57121	0.116133	0.441164
LOC105193971	39.8741	-0.29208	0.300905	0.970672	0.331712	1		LOC105193971	39.8741	0.857108	0.92165	-0.929972	0.352385	1		LOC105193959	96.6228	-0.493428	0.533621	-0.924677	0.355134	0.929799		LOC105193959	96.6228	-0.00148467	0.552948	-0.002685	0.997858	1		LOC105193959	96.6228	-2.20822	0.538301	-4.1022	4.09233e-05	0.00217826		LOC105193959	96.6228	0.461263	0.552466	0.834918	0.403764	0.769046
LOC105193974	63.2203	-0.315955	0.279617	1.12995	0.258495	1		LOC105193974	63.2203	-0.686678	1.21329	0.565964	0.571418	1		LOC105193960	8.37097	-2.27951	1.44817	-1.57407	0.115472	0.751558		LOC105193960	8.37097	-0.861528	1.65596	-0.520259	0.602883	1		LOC105193960	8.37097	-1.21213	1.43918	-0.842234	0.399657	0.612037		LOC105193960	8.37097	0.930471	1.58356	0.587582	0.556813	0.857254
LOC105193975	93.043	-0.217744	0.201385	1.08123	0.279593	1		LOC105193975	93.043	0	1.19595	0	1	1		LOC105193961	0.746711	-2.1136	4.30789	-0.490635	0.623685	NA		LOC105193961	0.746711	2.73724	4.47506	0.611664	0.54076	NA		LOC105193961	0.746711	-0.910859	4.27711	-0.212961	0.831357	NA		LOC105193961	0.746711	2.12205	4.49111	0.472501	0.636569	NA
LOC105193977	139.629	-0.36223	0.179248	2.02084	0.0432966	0.950163		LOC105193977	139.629	1.23454	1.18297	-1.0436	0.296671	1		LOC105193962	0.985774	-4.24931	5.77569	-0.735722	0.4619	0.944978		LOC105193962	0.985774	0.384373	6.0197	0.0638525	0.949088	1		LOC105193962	0.985774	-1.05769	5.74024	-0.184259	0.853811	NA		LOC105193962	0.985774	0	6.0197	0	1	1
LOC105193979	62.7097	-0.250796	0.283224	0.885505	0.375885	1		LOC105193979	62.7097	0	1.21426	0	1	1		LOC105193963	0.561918	-0.297869	5.81559	-0.0512191	0.959151	NA		LOC105193963	0.561918	-1.55127	5.97154	-0.259777	0.795036	NA		LOC105193963	0.561918	-0.436252	5.81559	-0.0750143	0.940203	NA		LOC105193963	0.561918	-3.33814	5.98253	-0.557981	0.576857	NA
LOC105193981	1073.49	-0.0994043	0.104497	0.951267	0.341469	1		LOC105193981	1073.49	-0.161967	0.107172	1.51128	0.130718	1		LOC105193964	148.545	0.00203896	0.276893	0.0073637	0.994125	1		LOC105193964	148.545	0.452886	0.290138	1.56093	0.11854	0.921688		LOC105193964	148.545	0.376705	0.275986	1.36494	0.172272	0.382443		LOC105193964	148.545	0.425616	0.290529	1.46497	0.142929	0.489147
LOC105193984	102.446	-0.232353	0.213525	1.08818	0.276516	1		LOC105193984	102.446	-1.62431	1.16539	1.3938	0.163378	1		LOC105193965	4.25454	-1.80354	1.46326	-1.23255	0.217745	0.879626		LOC105193965	4.25454	0.590928	1.48464	0.398028	0.69061	1		LOC105193965	4.25454	-1.48081	1.45085	-1.02065	0.30742	0.526031		LOC105193965	4.25454	0.0166552	1.4915	0.0111667	0.99109	1
LOC105193985	6863.95	0.181667	0.238322	-0.762274	0.445897	1		LOC105193985	6863.95	0.0628896	0.200506	-0.313654	0.753784	1		LOC105193967	8.68558	-4.77211	1.0364	-4.60452	4.13413e-06	0.000723473		LOC105193967	8.68558	0.740279	0.756406	0.97868	0.327738	1		LOC105193967	8.68558	-3.49727	1.01472	-3.44653	0.00056783	0.0133061		LOC105193967	8.68558	0.843362	0.756477	1.11486	0.264912	0.64569
LOC105193986	72.8557	-0.240146	0.233258	1.02953	0.303232	1		LOC105193986	72.8557	-1.16758	1.20216	0.971236	0.331431	1		LOC105193969	0.665401	1.13923	4.83311	0.235714	0.813655	NA		LOC105193969	0.665401	-3.56332	4.9538	-0.71931	0.47195	NA		LOC105193969	0.665401	0.285084	4.8332	0.0589846	0.952964	NA		LOC105193969	0.665401	-1.6317	4.93348	-0.330741	0.74084	NA
LOC105193987	251.272	-0.163885	0.183383	0.893675	0.371496	1		LOC105193987	251.272	0.324617	0.864343	-0.375565	0.70724	1		LOC105193970	388.839	0.0823851	0.464311	0.177435	0.859167	1		LOC105193970	388.839	-0.204102	0.480671	-0.424618	0.671115	1		LOC105193970	388.839	-0.990238	0.464823	-2.13035	0.0331424	0.148823		LOC105193970	388.839	0.0943787	0.480596	0.196379	0.844314	0.96898
LOC105193988	149.445	-0.199485	0.187381	1.0646	0.287058	1		LOC105193988	149.445	0.422381	0.784571	-0.53836	0.590329	1		LOC105193971	0.656827	-1.13233	4.78432	-0.236676	0.812908	NA		LOC105193971	0.656827	2.14891	4.94188	0.434836	0.663681	NA		LOC105193971	0.656827	2.26055	4.73992	0.476916	0.633422	NA		LOC105193971	0.656827	2.26312	4.94194	0.457943	0.646994	NA
LOC105193989	194.525	-0.280006	0.24028	1.16533	0.243884	1		LOC105193989	194.525	2.04494	0.909701	-2.24793	0.0245806	0.564272		LOC105193974	0.170636	-1.51163	5.80359	-0.260465	0.794505	NA		LOC105193974	0.170636	0	6.0197	0	1	NA		LOC105193974	0.170636	-2.01068	5.80359	-0.346455	0.729001	NA		LOC105193974	0.170636	0	6.0197	0	1	NA
LOC105193992	178.593	-0.372759	0.227899	1.63563	0.101917	1		LOC105193992	178.593	-1.63547	1.16819	1.4	0.161515	1		LOC105193975	1.69386	-3.75823	4.72862	-0.794785	0.426739	0.941252		LOC105193975	1.69386	3.35259	4.90163	0.683974	0.493992	1		LOC105193975	1.69386	-0.144429	4.68475	-0.0308297	0.975405	1		LOC105193975	1.69386	3.60679	4.9003	0.736034	0.46171	0.806847
LOC105193993	3362.15	0.0316356	0.0803951	-0.393502	0.693949	1		LOC105193993	3362.15	-0.0616892	0.0873154	0.70651	0.479871	1		LOC105193977	1.22788	-3.82034	3.79833	-1.0058	0.314514	0.922432		LOC105193977	1.22788	3.35492	3.93946	0.851618	0.394426	1		LOC105193977	1.22788	-4.3194	3.79833	-1.13718	0.255461	0.474833		LOC105193977	1.22788	2.91827	3.94585	0.73958	0.459555	0.804874
LOC105193995	48.8811	-0.438832	0.525717	0.83473	0.40387	1		LOC105193995	48.8811	-2.62058	0.749253	3.49759	0.000469483	0.0370113		LOC105193979	1.30345	-4.99535	2.93325	-1.703	0.0885672	0.690099		LOC105193979	1.30345	0.745049	3.11907	0.238869	0.811207	1		LOC105193979	1.30345	-4.41239	2.93325	-1.50426	0.132514	0.332572		LOC105193979	1.30345	3.96864	3.05121	1.30068	0.193369	0.55917
LOC105193998	5.87277	0.522264	0.775621	-0.67335	0.500725	1		LOC105193998	5.87277	-0.786719	1.32464	0.593911	0.552572	1		LOC105193981	722.496	0.326083	0.242588	1.34418	0.17889	0.837231		LOC105193981	722.496	0.245129	0.249877	0.980999	0.326593	1		LOC105193981	722.496	0.38779	0.242448	1.59947	0.109715	0.298054		LOC105193981	722.496	-0.116555	0.250071	-0.466088	0.641153	0.893216
LOC105193999	1.86074	0.536129	1.25501	-0.427191	0.669241	1		LOC105193999	1.86074	-0.23792	1.32651	0.179357	0.857657	1		LOC105193984	0.635007	1.14975	5.81543	0.197707	0.843274	NA		LOC105193984	0.635007	-1.00789	5.94744	-0.169466	0.86543	NA		LOC105193984	0.635007	0.645751	5.81559	0.111038	0.911586	NA		LOC105193984	0.635007	-3.70951	5.97759	-0.62057	0.534883	NA
LOC105194000	134.69	3.45976	1.76037	-1.96536	0.049373	1		LOC105194000	134.69	2.39355	1.81927	-1.31567	0.188286	1		LOC105193985	114.784	0.155662	0.762743	0.204082	0.83829	1		LOC105193985	114.784	0.307048	0.78124	0.393026	0.694301	1		LOC105193985	114.784	0.144494	0.762317	0.189546	0.849665	0.938272		LOC105193985	114.784	0.343152	0.781286	0.439214	0.660507	0.901628
LOC105194001	0.130785	0.500892	4.93718	-0.101453	0.919191	1		LOC105194001	0.130785	0	5.33334	0	1	NA		LOC105193986	3.29323	-3.26368	3.06988	-1.06313	0.287723	0.91164		LOC105193986	3.29323	5.52281	3.23662	1.70635	0.0879431	0.833481		LOC105193986	3.29323	-6.19132	3.11996	-1.98442	0.0472085	0.183321		LOC105193986	3.29323	4.23866	3.2447	1.30633	0.191439	0.55686
LOC105194002	0.066911	0.48806	4.93773	-0.098843	0.921263	1		LOC105194002	0.066911	0	5.33334	0	1	NA		LOC105193987	3.41975	-1.8758	2.53642	-0.739548	0.459575	0.944978		LOC105193987	3.41975	2.48374	2.74794	0.903857	0.366071	1		LOC105193987	3.41975	-2.0797	2.53717	-0.819691	0.412392	0.622323		LOC105193987	3.41975	3.08332	2.73774	1.12623	0.26007	0.640981
LOC105194003	16.0424	0.148375	0.375394	-0.395253	0.692657	1		LOC105194003	16.0424	-0.993879	0.884243	1.12399	0.261018	1		LOC105193988	1.94435	1.32693	1.98543	0.668335	0.50392	0.957679		LOC105193988	1.94435	-0.345475	2.05022	-0.168506	0.866185	1		LOC105193988	1.94435	-0.250679	2.01489	-0.124413	0.900988	0.968626		LOC105193988	1.94435	0.654467	2.03618	0.321419	0.747893	0.939744
LOC105194004	1.89873	1.32634	1.52116	-0.871927	0.383248	1		LOC105194004	1.89873	0	1.96961	0	1	1		LOC105193989	8.31104	-2.08356	2.05509	-1.01385	0.310653	0.922062		LOC105193989	8.31104	-3.99956	2.24687	-1.78006	0.075066	0.787263		LOC105193989	8.31104	-3.62497	2.06748	-1.75333	0.0795448	0.250435		LOC105193989	8.31104	0.187103	2.13903	0.0874707	0.930297	0.990899
LOC105194006	3065.51	-0.0729649	0.0928623	0.785732	0.432024	1		LOC105194006	3065.51	-0.0120477	0.0994782	0.121109	0.903605	1		LOC105193992	1.77053	-4.94584	3.96306	-1.24798	0.212037	0.877971		LOC105193992	1.77053	2.639	4.11924	0.640653	0.521748	1		LOC105193992	1.77053	-3.87972	3.94532	-0.983371	0.325425	0.543819		LOC105193992	1.77053	-0.695718	4.16598	-0.167	0.86737	0.976076
LOC105194007	6210.85	0.0143581	0.0821437	-0.174793	0.861242	1		LOC105194007	6210.85	-0.0343984	0.0885947	0.388267	0.697819	1		LOC105193993	2836.05	-0.245135	0.191564	-1.27965	0.200667	0.866092		LOC105193993	2836.05	-0.161791	0.197765	-0.818097	0.413302	1		LOC105193993	2836.05	-0.0580015	0.191468	-0.302931	0.761943	0.885771		LOC105193993	2836.05	-0.20279	0.197786	-1.0253	0.305221	0.687082
LOC105194008	59.6689	0.297943	0.364898	-0.81651	0.414209	1		LOC105194008	59.6689	0.164837	0.366347	-0.449947	0.652749	1		LOC105193995	0.907685	-4.67032	5.23037	-0.892925	0.371897	0.934252		LOC105193995	0.907685	0.785907	5.45402	0.144097	0.885424	1		LOC105193995	0.907685	-4.08737	5.23037	-0.781469	0.434527	NA		LOC105193995	0.907685	0.0256241	5.45974	0.00469328	0.996255	1
LOC105194010	2222.45	0.00352313	0.140131	-0.0251417	0.979942	1		LOC105194010	2222.45	0.00727354	0.152214	-0.0477848	0.961888	1		LOC105193998	0.0242202	0	5.81559	0	1	NA		LOC105193998	0.0242202	0	6.0197	0	1	NA		LOC105193998	0.0242202	0	5.81559	0	1	NA		LOC105193998	0.0242202	0.850006	6.0197	0.141204	0.887709	NA
LOC105194011	1599.65	-0.0611624	0.164407	0.372018	0.70988	1		LOC105194011	1599.65	0.113278	0.179727	-0.630282	0.52851	1		LOC105193999	2.12283	-0.775925	2.36832	-0.327627	0.743194	0.993466		LOC105193999	2.12283	-0.388494	2.61899	-0.148337	0.882077	1		LOC105193999	2.12283	-0.235401	2.35563	-0.099931	0.920399	0.977403		LOC105193999	2.12283	-0.283527	2.61899	-0.108258	0.913791	0.98634
LOC105194012	64609.8	0.122451	0.110657	-1.10658	0.268475	1		LOC105194012	64609.8	0.224995	0.119338	-1.88537	0.0593802	0.805746		LOC105194000	0.33596	-1.86142	5.80379	-0.320725	0.748419	NA		LOC105194000	0.33596	2.92039	5.99253	0.487339	0.626018	NA		LOC105194000	0.33596	-1.9998	5.80379	-0.344568	0.730419	NA		LOC105194000	0.33596	1.8111	6.01244	0.301226	0.763242	NA
LOC105194014	1536.4	0.0354396	0.156375	-0.226632	0.82071	1		LOC105194014	1536.4	-0.0579231	0.172903	0.335004	0.737622	1		LOC105194001	0	NA	NA	NA	NA	NA		LOC105194001	0	NA	NA	NA	NA	NA		LOC105194001	0	NA	NA	NA	NA	NA		LOC105194001	0	NA	NA	NA	NA	NA
LOC105194016	24745.4	0.18312	0.16873	-1.08529	0.277795	1		LOC105194016	24745.4	0.148319	0.181976	-0.815048	0.415045	1		LOC105194002	0	NA	NA	NA	NA	NA		LOC105194002	0	NA	NA	NA	NA	NA		LOC105194002	0	NA	NA	NA	NA	NA		LOC105194002	0	NA	NA	NA	NA	NA
LOC105194017	520.2	-0.0419427	0.137078	0.305977	0.759622	1		LOC105194017	520.2	0.0873142	0.129494	-0.674273	0.500138	1		LOC105194003	4.56142	-1.00548	0.516912	-1.94517	0.0517545	0.552048		LOC105194003	4.56142	-2.60209	0.997316	-2.6091	0.00907818	0.306152		LOC105194003	4.56142	-1.52753	0.529893	-2.88272	0.00394255	0.0417418		LOC105194003	4.56142	-2.13645	0.997316	-2.1422	0.0321772	0.222
LOC105194018	91.0311	5.66496	0.382222	-14.8211	1.0697e-49	2.51853e-46		LOC105194018	91.0311	7.41508	0.547968	-13.532	1.01288e-41	1.81879e-38		LOC105194004	0	NA	NA	NA	NA	NA		LOC105194004	0	NA	NA	NA	NA	NA		LOC105194004	0	NA	NA	NA	NA	NA		LOC105194004	0	NA	NA	NA	NA	NA
LOC105194019	370.442	-0.143251	0.419774	0.341256	0.732911	1		LOC105194019	370.442	-1.05941	0.493215	2.14797	0.0317158	0.639899		LOC105194006	942.241	0.00888976	0.226596	0.0392317	0.968706	1		LOC105194006	942.241	-0.163285	0.23308	-0.700551	0.483583	1		LOC105194006	942.241	-0.387409	0.226805	-1.70812	0.0876143	0.263656		LOC105194006	942.241	-0.0492953	0.233081	-0.211494	0.832502	0.965875
LOC105194020	116.514	-0.141506	0.288058	0.491241	0.623256	1		LOC105194020	116.514	0.483	0.430634	-1.1216	0.262032	1		LOC105194007	4110.03	-0.143679	0.172533	-0.832768	0.404976	0.937746		LOC105194007	4110.03	0.249495	0.178681	1.39632	0.162619	0.993198		LOC105194007	4110.03	0.149276	0.172481	0.865465	0.386783	0.601568		LOC105194007	4110.03	0.167862	0.178711	0.939292	0.347581	0.722471
LOC105194021	6832.13	-0.0141467	0.126011	0.112266	0.910613	1		LOC105194021	6832.13	0.206127	0.138841	-1.48462	0.137643	1		LOC105194008	8.03164	-0.343462	1.27922	-0.268492	0.788321	0.998576		LOC105194008	8.03164	1.56282	1.26901	1.23153	0.218126	1		LOC105194008	8.03164	0.303563	1.26078	0.240774	0.809731	0.9165		LOC105194008	8.03164	2.35797	1.2667	1.8615	0.062673	0.323272
LOC105194022	1307.71	-0.00877823	0.131058	0.0669797	0.946598	1		LOC105194022	1307.71	0.0916513	0.140667	-0.65155	0.514691	1		LOC105194010	885.784	0.659292	0.400929	1.64441	0.100091	0.718902		LOC105194010	885.784	0.0192133	0.414861	0.0463125	0.963061	1		LOC105194010	885.784	-0.687203	0.401296	-1.71246	0.086812	0.262301		LOC105194010	885.784	0.0555321	0.414878	0.133852	0.89352	0.981798
LOC105194023	725.978	0.734417	0.325457	-2.25657	0.024035	0.739032		LOC105194023	725.978	0.0436996	0.315921	-0.138325	0.889984	1		LOC105194011	253.413	0.601039	0.291776	2.05994	0.0394047	0.496875		LOC105194011	253.413	-0.325991	0.295403	-1.10355	0.269789	1		LOC105194011	253.413	0.279518	0.292206	0.956582	0.338778	0.555514		LOC105194011	253.413	-0.380947	0.295544	-1.28897	0.197409	0.56546
LOC105194024	960.308	0.121326	0.181724	-0.66764	0.504363	1		LOC105194024	960.308	0.00503515	0.199751	-0.0252071	0.97989	1		LOC105194012	11078.4	-0.227475	0.150739	-1.50906	0.131283	0.776853		LOC105194012	11078.4	0.0426383	0.156045	0.273243	0.784666	1		LOC105194012	11078.4	-0.166529	0.150728	-1.10483	0.269234	0.489419		LOC105194012	11078.4	-0.00197133	0.156055	-0.0126323	0.989921	1
LOC105194025	89.2015	0.925524	0.541112	-1.71041	0.08719	1		LOC105194025	89.2015	0.0896351	0.537178	-0.166863	0.867478	1		LOC105194014	2762.22	-0.0133851	0.258532	-0.0517736	0.958709	1		LOC105194014	2762.22	0.638673	0.269375	2.37094	0.0177427	0.425496		LOC105194014	2762.22	0.364556	0.25849	1.41033	0.158442	0.365267		LOC105194014	2762.22	0.824341	0.269341	3.06059	0.00220902	0.0381933
LOC105194026	8.35471	0.111614	0.729451	-0.153011	0.87839	1		LOC105194026	8.35471	0.587238	0.765955	-0.766674	0.443275	1		LOC105194016	6274.81	-0.242307	0.160264	-1.51192	0.130553	0.77504		LOC105194016	6274.81	0.0184989	0.165718	0.111629	0.911117	1		LOC105194016	6274.81	-0.135672	0.160232	-0.84672	0.397151	0.609771		LOC105194016	6274.81	-0.00964398	0.165727	-0.0581919	0.953596	0.996228
LOC105194027	4.72578	0.550551	0.939759	-0.585842	0.557982	1		LOC105194027	4.72578	-0.686677	1.52728	0.449609	0.652993	1		LOC105194017	120.954	-0.264934	0.312316	-0.848289	0.396277	0.937746		LOC105194017	120.954	0.254955	0.317264	0.803606	0.421625	1		LOC105194017	120.954	0.287237	0.309842	0.927042	0.353905	0.569977		LOC105194017	120.954	0.762889	0.316635	2.40936	0.0159805	0.147374
LOC105194028	403.099	0.31213	0.237088	-1.31651	0.188002	1		LOC105194028	403.099	-0.170497	0.214616	0.794429	0.426945	1		LOC105194018	68.7523	2.13179	0.215883	9.87474	5.35691e-23	4.33575e-20		LOC105194018	68.7523	2.85668	0.33065	8.63959	5.6416e-18	1.46117e-14		LOC105194018	68.7523	3.00766	0.213285	14.1016	3.71288e-45	3.91523e-42		LOC105194018	68.7523	3.70587	0.325839	11.3733	5.67844e-30	2.45119e-26
LOC105194029	3606.47	0.146072	0.181441	-0.805068	0.42078	1		LOC105194029	3606.47	0.00531304	0.195504	-0.0271761	0.978319	1		LOC105194019	1.46558	2.04191	3.76742	0.541992	0.587824	0.974474		LOC105194019	1.46558	-1.84568	3.93833	-0.468646	0.639323	1		LOC105194019	1.46558	-2.91303	3.82911	-0.760758	0.446801	0.653772		LOC105194019	1.46558	-1.87096	3.9406	-0.474791	0.634936	0.891085
LOC105194030	7.15942	0.328314	0.679947	-0.482852	0.629201	1		LOC105194030	7.15942	0.0594937	0.70931	-0.0838754	0.933155	1		LOC105194020	5.62977	-3.85574	4.67971	-0.823927	0.409981	0.938739		LOC105194020	5.62977	0.38437	4.94408	0.0777434	0.938032	1		LOC105194020	5.62977	-3.8942	4.67878	-0.832312	0.405233	0.616472		LOC105194020	5.62977	1.24406	4.94291	0.251685	0.801285	0.95664
LOC105194031	107.231	-0.0872736	0.233194	0.374253	0.708216	1		LOC105194031	107.231	0.409123	0.225954	-1.81065	0.0701947	0.856164		LOC105194021	614.048	-0.158197	0.532917	-0.296851	0.76658	0.996079		LOC105194021	614.048	-0.187635	0.553313	-0.339111	0.734526	1		LOC105194021	614.048	-1.50951	0.533182	-2.83114	0.00463826	0.0461057		LOC105194021	614.048	0.0041663	0.55326	0.00753045	0.993992	1
LOC105194032	134.356	0.969062	0.882357	-1.09827	0.272089	1		LOC105194032	134.356	-0.520982	0.915691	0.568949	0.569391	1		LOC105194022	1493.15	0.0400494	0.226885	0.176519	0.859886	1		LOC105194022	1493.15	0.368905	0.234955	1.57011	0.11639	0.918141		LOC105194022	1493.15	0.270627	0.226789	1.1933	0.232751	0.45048		LOC105194022	1493.15	0.229853	0.235032	0.977966	0.328091	0.707063
LOC105194033	742.457	-0.246057	0.263539	0.933663	0.350478	1		LOC105194033	742.457	-0.0718919	0.287917	0.249696	0.802822	1		LOC105194023	119.529	0.140292	0.819438	0.171205	0.864062	1		LOC105194023	119.529	0.0382478	0.844755	0.0452768	0.963887	1		LOC105194023	119.529	0.725515	0.818396	0.886508	0.375344	0.591082		LOC105194023	119.529	0.873943	0.844361	1.03504	0.300652	0.682343
LOC105194034	488.811	0.0281667	0.17284	-0.162964	0.870547	1		LOC105194034	488.811	0.00463438	0.175673	-0.0263808	0.978954	1		LOC105194024	1985.47	-0.108355	0.19002	-0.570228	0.568523	0.967837		LOC105194024	1985.47	0.00518746	0.196749	0.0263659	0.978965	1		LOC105194024	1985.47	0.285668	0.1899	1.50431	0.132502	0.332572		LOC105194024	1985.47	-0.253852	0.196862	-1.28949	0.197228	0.56546
LOC105194035	479.907	0.196589	0.183227	-1.07292	0.283307	1		LOC105194035	479.907	0.260428	0.181817	-1.43236	0.15204	1		LOC105194025	3.02889	-1.75109	2.61035	-0.670825	0.502332	0.957679		LOC105194025	3.02889	5.06302	2.63756	1.91958	0.0549104	0.696084		LOC105194025	3.02889	2.876	2.51928	1.1416	0.253621	0.472932		LOC105194025	3.02889	6.15548	2.63347	2.3374	0.0194183	0.164789
LOC105194037	55.4999	1.19982	0.725934	-1.6528	0.0983726	1		LOC105194037	55.4999	0.435439	0.706625	-0.616224	0.537746	1		LOC105194026	16.7149	-1.41134	1.11742	-1.26303	0.20658	0.872826		LOC105194026	16.7149	-0.642239	0.562171	-1.14243	0.253277	1		LOC105194026	16.7149	-1.18905	1.11742	-1.0641	0.287285	0.507308		LOC105194026	16.7149	-0.745229	0.563385	-1.32277	0.185912	0.549881
LOC105194038	600.368	0.498045	0.487757	-1.02109	0.30721	1		LOC105194038	600.368	0.127912	0.507435	-0.252075	0.800983	1		LOC105194027	527.198	0	1.05294	0	1	1		LOC105194027	527.198	0.073309	0.270889	0.270624	0.78668	1		LOC105194027	527.198	0	1.05294	0	1	1		LOC105194027	527.198	-0.266093	0.271053	-0.9817	0.326248	0.705746
LOC105194039	38.4479	0.500056	0.653721	-0.764938	0.444308	1		LOC105194039	38.4479	-0.166519	0.684851	0.243146	0.807893	1		LOC105194028	278.12	-0.874161	0.762505	-1.14643	0.251616	0.895215		LOC105194028	278.12	-1.0792	0.761706	-1.41682	0.156536	0.987474		LOC105194028	278.12	0.198317	0.752457	0.263559	0.79212	0.904647		LOC105194028	278.12	-2.14956	0.762287	-2.81988	0.00480421	0.0661153
LOC105194042	86.33	-1.37493	0.26549	5.17883	2.2328e-07	5.18293e-05		LOC105194042	86.33	-0.818173	0.293825	2.78456	0.00536003	0.226244		LOC105194029	521.701	-0.254744	0.473609	-0.537879	0.590661	0.974474		LOC105194029	521.701	0.0214123	0.491094	0.0436012	0.965222	1		LOC105194029	521.701	-1.2127	0.473876	-2.5591	0.0104943	0.0731246		LOC105194029	521.701	0.515073	0.490929	1.04918	0.294095	0.676712
LOC105194043	63419.4	-0.0485149	0.137117	0.353821	0.723473	1		LOC105194043	63419.4	0.253373	0.147925	-1.71285	0.0867408	0.923432		LOC105194030	96.2183	-1.56481	1.14585	-1.36563	0.172055	0.827987		LOC105194030	96.2183	-0.864416	0.636367	-1.35836	0.174349	1		LOC105194030	96.2183	1.15862	0.993528	1.16617	0.243545	0.462501		LOC105194030	96.2183	-1.58207	0.637522	-2.48159	0.0130797	0.129176
LOC105194044	1270.71	-0.134322	0.127137	1.05651	0.290734	1		LOC105194044	1270.71	0.135106	0.140323	-0.962823	0.335636	1		LOC105194031	111.06	0.566165	0.460023	1.23073	0.218424	0.879889		LOC105194031	111.06	0.658366	0.481334	1.36779	0.171377	1		LOC105194031	111.06	0.359192	0.460095	0.780691	0.434984	0.642724		LOC105194031	111.06	0.458697	0.482173	0.951313	0.341446	0.718979
LOC105194045	11680.5	0.0409513	0.169093	-0.242183	0.808639	1		LOC105194045	11680.5	-0.00559281	0.182592	0.0306301	0.975565	1		LOC105194032	26.4818	0.418674	0.973775	0.429949	0.667232	0.982458		LOC105194032	26.4818	-0.571951	0.987535	-0.579171	0.562474	1		LOC105194032	26.4818	-0.597298	0.982268	-0.608081	0.543134	0.732632		LOC105194032	26.4818	-1.67826	0.990955	-1.69358	0.0903449	0.388446
LOC105194046	2828.27	0.023289	0.15345	-0.15177	0.879368	1		LOC105194046	2828.27	-0.166242	0.166873	0.996221	0.319143	1		LOC105194033	20.3996	0.484278	0.770741	0.628328	0.529789	0.964178		LOC105194033	20.3996	1.68331	0.859706	1.958	0.0502295	0.671989		LOC105194033	20.3996	-1.53363	0.78006	-1.96604	0.0492937	0.187517		LOC105194033	20.3996	2.29858	0.855375	2.68722	0.00720486	0.0855206
LOC105194047	1556.16	0.00693614	0.0841086	-0.0824665	0.934276	1		LOC105194047	1556.16	-0.1629	0.0881407	1.84818	0.0645762	0.830384		LOC105194034	446.596	-0.200842	0.364192	-0.551471	0.581311	0.973893		LOC105194034	446.596	-0.160885	0.374724	-0.429341	0.667675	1		LOC105194034	446.596	-0.177658	0.364001	-0.48807	0.625501	0.795966		LOC105194034	446.596	-0.525611	0.374926	-1.4019	0.160944	0.512094
[truncated: 15,569 more rows]

## Sheet: Table_S3
Table S3. S. invicta ATAC-seq sample information.
Sample type	SampleID	Genotype	Sampling location	Read length	SRA accession	Raw read pairs	Filtered read pairs	Properly mapped pairs	Read pairs examined	Read pair duplicates	Read pairs assigned to peaks	Percent duplication	Percent reads mapped	Percent in peaks (FRiP)
[truncated: 10 more rows]

## Sheet: Table_S4
Table S4. Results of differential chromatin accessibility analysis with DiffBind
[truncated: 29,049 more rows]

[truncated: 15 more sheets: Table_S5, Table_S6, Table_S7, Table_S8, Table_S9, Table_S10, Table_S11, Table_S12, Table_S13, Table_S14, Table_S15, Table_S16, Table_S17, Table_S18, Table_S19]
